# Supplementary material for: Quantifying persistence in the T‐cell signaling network using an optically controllable antigen receptor
Source: Mol Syst Biol. 2021 May 14;17(5):e10091. doi: 10.15252/msb.202010091 (PMC8120804; doi:10.15252/msb.202010091)
Supplement: Supplementary file 4 — Dataset EV1 [file MSB-17-e10091-s002.xlsx]

## Sheet: Description
	The tabs in this Excel file provide the source data used for the figures shown in the main text.
	The name of the tab indicates the figure panel the source data refers to.

## Sheet: Figure 1E
	Time (s)	Membrane Ratio (au)
		Cell #1	Cell #2	Cell #3	Cell #4	Cell #5	Cell #6	Cell #7	Cell #8	Cell #9	Cell #10	Cell #11	Cell #12
	1	1.74838	1.64107	1.78201	1.75797	2.27989	1.72643	2.08922	1.7378	2.94397	2.09459	2.09941	1.91338
	2	1.70681	1.64147	1.78171	1.7106	2.25083	1.7298	1.99915	1.70185	3.0414	2.15969	2.09271	1.95253
	3	1.72143	1.73308	1.7741	1.7592	2.49129	1.83055	1.95374	1.74046	3.05132	2.01272	1.94665	1.99173
	4	1.67337	1.73455	1.6988	1.725	2.45355	1.79967	2.07325	1.65965	2.98384	2.12993	1.76599	1.95828
	5	1.68808	1.69907	1.69409	1.74196	2.45059	1.67724	2.06817	1.62725	2.95497	1.96654	2.12294	1.98855
	6	1.7176	1.65672	1.662	1.75281	2.33219	1.72303	2.0528	1.67368	3.03637	2.05526	1.89218	2.05111
	7	1.72965	1.61374	1.745	1.79188	2.37551	1.96353	1.94724	1.63634	2.98354	2.1241	1.88999	2.02134
	8	1.67509	1.70614	1.70211	1.73776	2.43515	1.8516	2.01136	1.63604	2.99685	2.11193	1.94144	2.03204
	9	1.6662	1.69508	1.69115	1.77486	2.39764	1.8047	1.91424	1.78428	2.8482	2.14135	1.94584	2.02086
	10	1.71816	1.72567	1.68165	1.80507	2.42027	1.77261	2.00215	1.7766	2.87957	2.12303	2.0187	2.00678
	11	1.70366	1.68946	1.62195	1.79874	2.37777	1.70842	1.92868	1.80686	2.84792	2.08272	1.88352	2.01361
	12	1.74202	1.7095	1.65855	1.80524	2.30017	1.75826	1.97797	1.79196	2.84885	1.96386	1.87945	2.03552
	13	1.67504	1.71288	1.70286	1.79102	2.2726	1.8434	1.97656	1.77052	2.75968	2.00791	2.04541	1.99594
	14	1.70986	1.71757	1.63235	1.78031	2.27548	1.79948	1.96455	1.69186	2.79291	1.92024	1.87832	1.97575
	15	1.65419	1.60316	1.70965	1.84315	2.30139	1.89585	1.90679	1.65685	2.71907	2.08604	1.91324	2.00993
	16	1.65785	1.72708	1.72025	1.7975	2.31722	1.79667	1.90662	1.62303	2.82856	1.93564	1.85635	1.94458
	17	1.73139	1.67612	1.74681	1.80247	2.31087	1.82294	1.955	1.59165	2.79509	2.0735	1.932	1.94206
	18	1.71436	1.7622	1.69863	1.82132	2.39682	1.92146	1.90003	1.7483	2.86728	2.19595	1.9716	2.00968
	19	1.74525	1.71644	1.72453	1.82337	2.39897	1.89632	1.92179	1.66305	2.86206	2.00558	2.1001	2.00014
	20	1.68205	1.72627	1.74704	1.84461	2.32697	1.87775	1.81613	1.60804	2.81423	2.17008	2.09495	1.98206
	21	1.75324	1.70392	1.73738	1.81409	2.35207	1.85851	1.79762	1.59117	2.88503	2.08724	2.0985	1.98344
	22	1.73763	1.65934	1.76409	1.80476	2.30093	1.81301	1.90325	1.58856	2.86476	2.12873	2.14502	1.96677
	23	1.74024	1.7049	1.81884	1.8234	2.38978	1.76577	1.85725	1.59796	2.78757	2.13099	1.95969	1.94109
	24	1.70975	1.77357	1.75728	1.81935	2.2398	1.78063	1.86824	1.62896	2.78774	2.11596	2.12957	1.87721
	25	1.77411	1.75884	1.73242	1.83284	2.43381	1.8123	1.75039	1.58186	2.85118	2.06198	2.07508	1.91896
	26	1.87062	1.67649	1.69522	1.78871	2.39454	1.79125	1.81558	1.52656	2.80407	2.07808	1.93775	1.90864
	27	1.65226	1.54934	1.35745	1.33391	1.47071	1.05362	1.25536	1.0544	1.9233	1.431	1.35275	1.26317
	28	1.54369	1.4736	1.14577	1.09716	1.21847	0.768519	1.03111	0.820766	1.488	1.18762	1.12891	1.04637
	29	1.34686	1.36638	1.0635	1.03771	1.11939	0.640338	0.923075	0.818168	1.31773	1.10493	1.11026	0.978025
	30	1.34387	1.35941	1.06135	1.02992	1.06806	0.628981	0.909308	0.804523	1.21401	1.06749	1.05136	0.974977
	31	1.33989	1.31135	1.03342	1.01897	1.11991	0.597908	0.845684	0.804597	1.2096	1.05058	1.01953	0.952249
	32	1.33087	1.27547	1.03815	0.998959	1.08211	0.586425	0.834809	0.758904	1.2063	1.03174	1.03484	0.955931
	33	1.3044	1.28618	1.01798	1.00684	1.03914	0.669015	0.814725	0.759848	1.24438	1.06002	0.956509	0.952145
	34	1.2459	1.28159	0.997119	1.00395	1.0676	0.609097	0.828033	0.754087	1.14282	1.00953	0.996027	0.961976
	35	1.3112	1.24921	1.02344	0.999446	1.04314	0.614916	0.824363	0.767551	1.12599	1.00568	0.982362	0.958491
	36	1.32405	1.26653	1.02094	0.990425	1.06877	0.632256	0.804733	0.762217	1.18367	0.975428	1.03555	0.961593
	37	1.28662	1.26896	1.02962	0.975935	1.05428	0.627356	0.821997	0.755568	1.13638	0.990999	1.03298	0.970859
	38	1.32745	1.21144	1.01197	0.997893	1.04554	0.663402	0.794981	0.784064	1.18931	0.993534	1.08362	0.964092
	39	1.33093	1.27615	0.997894	0.995402	1.01449	0.657627	0.78896	0.78696	1.19152	0.970482	1.124	0.961795
	40	1.32371	1.23861	0.998877	1.00495	1.04554	0.654672	0.781962	0.799073	1.2074	0.989143	1.09441	0.963335
	41	1.27034	1.27123	0.984273	0.994693	1.03271	0.656894	0.765651	0.813005	1.17197	0.996817	1.186	0.970565
	42	1.30941	1.24395	0.99547	1.0152	1.07034	0.667434	0.765951	0.794944	1.16262	0.994628	1.15781	0.976558
	43	1.29599	1.21022	0.981502	1.0131	1.06039	0.703052	0.779134	0.769369	1.14948	0.9939	1.09445	0.97796
	44	1.32183	1.1789	0.997562	0.995852	1.02817	0.7199	0.740743	0.786091	1.13769	0.989145	1.09126	0.970604
	45	1.2185	1.2404	0.985169	0.969711	1.03588	0.692573	0.802822	0.774368	1.18237	0.998046	1.06485	0.941774
	46	1.2927	1.24608	0.972063	0.997008	1.01541	0.680658	0.762018	0.764875	1.22809	0.979914	1.07411	0.950679
	47	1.24815	1.2731	0.979286	0.990029	1.04454	0.683368	0.77089	0.79784	1.13197	0.957496	1.05837	0.948489
	48	1.26331	1.26473	0.971676	1.00624	1.06051	0.755948	0.780598	0.77773	1.13854	0.982144	0.997951	0.949028
	49	1.34617	1.28575	0.961737	0.986034	1.03976	0.731637	0.816378	0.784657	1.14266	0.984262	1.08215	0.975681
	50	1.23124	1.27308	0.958246	0.9967	1.03575	0.713587	0.764216	0.814723	1.15271	0.887902	1.06351	0.972163
	51	1.30036	1.27456	0.96019	1.00589	1.06948	0.669642	0.745311	0.790865	1.11422	0.957953	1.05828	0.977752
	52	1.27846	1.27905	0.973823	1.03189	1.06131	0.729443	0.805135	0.801223	1.16701	0.962949	1.11908	0.968803
	53	1.24375	1.31455	0.97083	1.01691	1.07994	0.745021	0.804085	0.810936	1.17961	0.996175	1.10411	1.01867
	54	1.25875	1.33881	0.980451	1.04755	1.09726	0.818596	0.803224	0.835984	1.21636	1.01661	1.18313	1.00575
	55	1.33979	1.29845	1.00065	1.05986	1.13175	0.849348	0.878941	0.86736	1.28627	1.0306	1.14715	1.06481
	56	1.34214	1.3268	1.01297	1.10578	1.18332	0.899409	0.915307	0.876069	1.36999	1.07109	1.17353	1.07284
	57	1.31985	1.3213	1.04181	1.09017	1.1982	0.890433	0.894087	0.922626	1.43443	1.10344	1.18885	1.13145
	58	1.26883	1.35273	1.06053	1.12811	1.25158	0.837992	0.957689	0.961707	1.55906	1.13941	1.30768	1.15169
	59	1.37906	1.34509	1.04191	1.14822	1.24274	0.97107	1.03406	0.91623	1.57972	1.17967	1.35049	1.15754
	60	1.36211	1.40518	1.07758	1.18276	1.2833	1.04149	1.05225	0.980064	1.67202	1.20629	1.31548	1.21186
	61	1.38778	1.41141	1.08183	1.19963	1.3224	0.975137	1.0593	0.990133	1.75969	1.19151	1.41626	1.22196
	62	1.36077	1.38527	1.09238	1.20622	1.32428	1.12951	1.13143	1.00361	1.82664	1.26655	1.43075	1.24435
	63	1.44301	1.39299	1.12684	1.23984	1.35151	1.1398	1.1345	1.01085	1.8459	1.27461	1.36989	1.28572
	64	1.42821	1.41779	1.12726	1.23626	1.40949	1.18851	1.1439	1.05353	1.96911	1.29519	1.50432	1.32283
	65	1.43128	1.47858	1.16407	1.28643	1.41612	1.15101	1.20551	1.04553	2.02706	1.29435	1.39404	1.35884
	66	1.51148	1.43432	1.18559	1.29841	1.47344	1.18997	1.25314	1.0741	2.08275	1.36478	1.43985	1.40267
	67	1.48964	1.47604	1.19654	1.30747	1.45647	1.13994	1.27708	1.11284	2.13225	1.38089	1.24766	1.4133
	68	1.46991	1.49253	1.19325	1.33296	1.48034	1.29755	1.33306	1.10569	2.14332	1.42602	1.51826	1.45418
	69	1.48015	1.45077	1.17469	1.35667	1.59703	1.37911	1.39121	1.15814	2.1366	1.47438	1.60951	1.48147
	70	1.57545	1.51767	1.21542	1.39297	1.60297	1.30917	1.33546	1.13962	2.32759	1.53449	1.60871	1.50894
	71	1.61801	1.51471	1.24624	1.39792	1.6364	1.3015	1.43901	1.14679	2.37437	1.50184	1.43669	1.55978
	72	1.56106	1.51886	1.23326	1.39829	1.72131	1.4584	1.47475	1.22775	2.22453	1.59099	1.54647	1.50932
	73	1.55758	1.56417	1.23284	1.43059	1.6763	1.34962	1.52822	1.16112	2.34665	1.61323	1.69835	1.53655
	74	1.47338	1.56241	1.2644	1.43953	1.69752	1.39004	1.59527	1.18609	2.41562	1.59235	1.73855	1.5692
	75	1.65963	1.48413	1.27964	1.41435	1.69625	1.52986	1.53744	1.15901	2.43573	1.56773	1.65277	1.57771
	76	1.66272	1.61243	1.2922	1.47008	1.75385	1.48372	1.5982	1.24303	2.36792	1.63008	1.42574	1.57947
	77	1.58683	1.61669	1.30567	1.49283	1.72405	1.52859	1.62478	1.24751	2.43896	1.65071	1.49505	1.66171
	78	1.6842	1.5447	1.31248	1.50974	1.73165	1.44259	1.66249	1.31575	2.3501	1.71968	1.55772	1.60684
	79	1.71092	1.56596	1.34586	1.5136	1.78163	1.58858	1.69231	1.29624	2.42282	1.68393	1.68832	1.66618
	80	1.58471	1.59885	1.3237	1.55827	1.87882	1.63294	1.65794	1.26445	2.43802	1.67654	1.65286	1.65823
	81	1.65674	1.54747	1.35205	1.57069	1.89712	1.65078	1.69031	1.29675	2.58237	1.73302	1.70952	1.67505
	82	1.68279	1.65993	1.35123	1.5542	1.91862	1.55592	1.71276	1.37055	2.62197	1.76151	1.71154	1.71535
	83	1.65693	1.61106	1.39079	1.58813	1.91456	1.63298	1.7742	1.35117	2.55483	1.73552	1.77443	1.7098
	84	1.7115	1.66966	1.34874	1.58525	1.95084	1.62897	1.68722	1.39592	2.51213	1.83001	1.89125	1.71003
	85	1.70708	1.71072	1.36589	1.5922	1.92847	1.69402	1.68165	1.40275	2.57065	1.81619	1.97852	1.75175
	86	1.65889	1.66902	1.41233	1.58678	1.86825	1.64165	1.73899	1.38755	2.58199	1.77022	1.82331	1.803
	87	1.74861	1.72257	1.46967	1.62774	1.93097	1.92296	1.75176	1.33661	2.5028	1.75019	1.86631	1.72404
	88	1.71093	1.70602	1.41988	1.66185	1.8509	1.6439	1.74064	1.34803	2.47423	1.83143	1.78586	1.7666
	89	1.48968	1.72538	1.4413	1.64574	1.8889	1.6924	1.64281	1.44876	2.48242	1.85727	1.93717	1.71877
	90	1.77215	1.65186	1.43982	1.5814	1.9173	1.73858	1.68202	1.39666	2.54494	1.86132	2.002	1.72927
	91	1.79779	1.61694	1.44363	1.66315	2.06314	1.7771	1.79544	1.42547	2.70692	1.85533	1.97392	1.77022
	92	1.80344	1.6851	1.4684	1.69558	2.04338	1.63696	1.76076	1.46676	2.70385	1.88059	1.87734	1.79064
	93	1.70968	1.70284	1.49799	1.6961	2.10596	1.82178	1.88048	1.48787	2.66748	1.89664	1.94619	1.81073
	94	1.72413	1.66683	1.49956	1.70441	2.06079	1.73706	1.81135	1.46252	2.72288	1.89864	1.99416	1.79433
	95	1.8118	1.67276	1.49152	1.68459	2.02853	1.76261	1.82459	1.43878	2.74043	1.87282	2.04309	1.82935
	96	1.75567	1.75085	1.47247	1.7004	2.13899	1.71568	1.73624	1.47589	2.70655	1.92892	1.92527	1.81731
	97	1.82869	1.71843	1.49282	1.71707	2.0997	1.87129	1.81412	1.44232	2.63168	1.88764	1.90703	1.83279
	98	1.72105	1.63108	1.47581	1.70002	2.2086	1.72098	1.80311	1.51861	2.5478	1.91654	1.92122	1.89922
	99	1.74636	1.67627	1.46089	1.76359	2.09755	1.65494	1.83491	1.4744	2.51065	1.94237	2.00407	1.87819
	100	1.73333	1.80528	1.46809	1.71862	2.16917	1.99209	1.83947	1.50781	2.64895	1.9151	2.12282	1.87097
	101	1.74211	1.66317	1.5003	1.74807	2.30048	1.87295	1.86386	1.5563	2.61109	1.91482	2.13905	1.88971
	102	1.73976	1.7043	1.46961	1.75417	2.29279	1.92706	1.83072	1.50876	2.68757	1.90296	2.13529	1.85714
	103	1.71389	1.83096	1.47751	1.69381	2.33015	1.87691	1.8312	1.53668	2.76136	1.89817	2.11625	1.89402
	104	1.72621	1.7745	1.48345	1.73407	2.26712	1.83346	1.853	1.46437	2.69095	1.92467	2.11285	1.88402
	105	1.73315	1.77305	1.4866	1.71917	2.29283	1.63649	1.86606	1.49983	2.66625	1.99018	2.21065	1.90776
	106	1.80201	1.75952	1.48384	1.75979	2.34014	1.76704	1.84283	1.47808	2.68086	1.90478	2.18318	1.96965
	107	1.7662	1.70655	1.5233	1.74585	2.29235	1.73016	1.89911	1.49156	2.45382	1.93364	1.93566	1.9636
	108	1.74863	1.74835	1.56129	1.76955	2.33102	1.91158	1.84792	1.52274	2.51071	1.92027	1.92528	1.98447
	109	1.72682	1.81182	1.52777	1.7982	2.31958	1.90617	1.88422	1.52182	2.64255	1.91174	2.14536	1.87021
	110	1.73018	1.80742	1.54417	1.77834	2.21118	1.64877	1.89133	1.48948	2.65522	1.90845	2.15677	1.92409
	111	1.77111	1.81017	1.5594	1.73833	2.2966	1.90263	1.94723	1.54969	2.725	1.8695	1.99189	1.83836
	112	1.78708	1.78522	1.5043	1.80094	2.32361	1.93867	1.91402	1.45081	2.7072	1.88676	1.93021	1.91447
	113	1.77176	1.68785	1.5392	1.7858	2.19363	1.77311	1.96663	1.49615	2.62719	1.91284	2.02962	1.86686
	114	1.7858	1.71786	1.50717	1.79898	2.27978	1.92886	1.97013	1.51643	2.6541	1.94143	2.00312	1.82285
	115	1.65256	1.74755	1.5119	1.73625	2.36637	1.75698	1.99738	1.4968	2.73589	1.89874	2.05582	1.92471
	116	1.70403	1.78783	1.54914	1.70569	2.30213	1.83152	2.12357	1.50335	2.69813	1.91977	2.1561	1.9631
	117	1.88108	1.74512	1.58585	1.77952	2.30505	1.75271	1.92509	1.48006	2.65311	2.00613	1.88276	1.91085
	118	1.70348	1.74631	1.57966	1.82045	2.25463	1.99688	1.88041	1.35435	2.68197	1.95545	2.00951	1.90278
	119	1.76498	1.74955	1.55471	1.80481	2.28656	1.96372	1.92454	1.4894	2.52845	1.89606	2.15988	2.01598
	120	1.73404	1.78534	1.58825	1.77037	2.2638	1.83552	1.99371	1.46832	2.62347	1.89254	2.15029	1.92218
	121	1.79574	1.74693	1.57077	1.7017	2.33723	1.75105	1.95059	1.45369	2.75931	1.94107	2.234	1.98313
	122	1.81514	1.76832	1.56394	1.80826	2.32972	1.83257	2.0443	1.48407	2.6427	1.89855	2.0753	1.95156
	123	1.76765	1.74757	1.55078	1.77362	2.2286	1.99171	1.96349	1.44976	2.66965	1.88833	2.21251	1.84761
	124	1.70972	1.772	1.5534	1.8177	2.35925	1.85341	1.90883	1.45417	2.57124	1.96077	1.96432	1.86147
	125	1.77292	1.80119	1.55764	1.83958	2.37393	1.77028	2.09798	1.43801	2.47296	1.80189	2.03217	1.85316
	126	1.78925	1.8046	1.50402	1.78382	2.38259	1.87656	2.01817	1.42138	2.58176	1.89609	2.1674	1.825
	127	1.79476	1.84166	1.52919	1.7413	2.35618	2.03858	1.85039	1.51952	2.56806	1.82662	2.08804	1.78468
	128	1.74338	1.7608	1.54829	1.80396	2.44125	1.93416	1.95793	1.48858	2.77532	1.94968	2.12017	1.83693
	129	1.78436	1.7392	1.50012	1.76635	2.44767	1.87374	1.99732	1.49369	2.706	1.91102	2.012	1.81036
	130	1.77511	1.65166	1.53593	1.82295	2.37786	1.76886	1.943	1.48387	2.7878	1.86748	2.25104	1.94883

## Sheet: Figure 2A-E
	Time (s)	Indo-1 Ratio (au)
		Vehicle (Figure 2A)					OptoCAR Dark (Figure 2B)			OptoCAR Light (Figure 2C)			OptoCAR Light@270 (Figure 2D)				OptoCAR Pulse (Figure 2E)
	0	2.10052	-1.52764	3.48505	7.22452	-4.19013	7.18939	3.12519	0.259075	-3.6159	-1.24915	-1.75731	-0.0659373	-0.0728707	-2.66304	-0.151668	0.838299	-2.68609	-0.533244
	1	-0.86288	-3.05143	-1.28204	0.297729	-6.55925	1.84222	-2.71925	-0.861181	-10.4358	-4.60595	-2.06318	0.869558	-1.78829	-1.82196	-2.55906	-1.05976	-0.0189988	0.31754
	2	-3.59809	0.0334908	0.659494	-1.19433	-3.92037	-2.4764	1.7929	-3.20769	4.61665	-1.05774	6.63007	-2.026	-0.421469	1.29985	-0.275707	-1.75331	-3.68355	1.3568
	3	4.50098	-5.80151	-2.30131	-2.23911	7.11889	-3.79966	1.80662	-3.04755	-5.12848	-1.94363	-6.78483	-0.114681	-3.07986	-3.32255	1.09804	-4.01107	-0.252954	-1.81244
	4	-1.89693	-2.01102	2.43488	-0.614973	-6.3285	-6.39009	0.950374	-2.32013	-7.93556	-2.4546	-4.28268	4.70206	0.810158	1.7344	-1.98983	0.0882617	1.36465	-0.558441
	5	0.82322	-4.80194	3.32701	0.960323	-5.00964	-5.13061	-0.508542	0.104103	4.06925	1.54947	-1.62904	-1.00816	-0.589628	0.485113	-3.83629	0.438331	-0.261777	1.69354
	6	1.12029	-3.1417	-4.8772	-1.90621	-2.16219	-5.16313	4.88457	-7.10831	-1.93547	-2.17276	-0.527189	-2.19899	-3.49813	2.11941	-1.28039	1.52921	-1.7636	-1.24972
	7	-0.890865	-1.96648	1.47695	1.48945	3.82436	-4.17988	-1.83664	-4.00014	4.20158	2.70079	-4.02244	-0.522491	0.563515	1.54111	-2.32359	0.627816	0.4873	-1.1194
	8	1.30086	0.373175	-2.88774	-1.16615	16.8144	0.986232	-3.39731	-3.86481	-4.91053	-3.06742	-1.11634	2.44051	-0.761612	-1.71227	0.300256	-1.04705	0.34616	-0.339938
	9	-1.55689	-4.54575	1.89042	2.49862	-6.1081	3.16236	2.31748	-3.66006	-0.16453	-1.91845	-5.83876	1.4562	-3.1218	-2.00516	1.78583	4.19617	-2.1285	-4.79986
	10	2.59962	0.274893	1.3967	2.45336	-3.14522	3.82705	-0.667911	-2.77759	0.97604	-4.95256	-5.01451	2.42275	-2.01277	-1.61056	-3.60137	3.70218	-0.542969	-2.19503
	11	-3.76803	-0.961327	-0.708837	-3.74858	0.339374	-5.05577	0.214434	-1.67925	6.23583	-2.8438	-0.0230157	0.996984	-1.42121	2.18248	-3.43618	-0.653372	0.307454	-3.11986
	12	-2.74272	-0.560434	-3.57984	0.189493	3.7443	-4.56657	0.496586	0.763764	-1.66687	4.62915	-0.693462	1.65768	-1.74737	0.0345917	-1.89678	1.94687	-1.40119	-1.20498
	13	-0.373831	-1.19848	0.804799	-2.88581	3.38358	6.71985	0.245261	-0.343029	-2.13762	-1.75741	-3.37683	-1.93205	1.68847	-3.49182	-1.40617	-2.14456	0.888328	-3.44423
	14	0.808615	0.255957	-5.94692	-0.922657	-4.57566	-2.89215	-0.264222	-4.71482	-0.380838	3.39076	0.212068	2.16377	0.774417	2.61989	1.61616	0.0891125	-1.33939	1.66817
	15	-1.74364	-7.11588	-1.40579	-2.50598	-0.204769	2.6642	-0.86421	9.72088	1.07438	-2.56705	-1.93599	-0.362229	3.03768	3.50011	2.53748	-0.238962	2.59086	2.00746
	16	1.06494	-1.41906	-2.48354	2.83674	-2.66083	-2.52171	0.118683	1.14508	1.0829	-1.59736	6.86677	1.54394	-2.8336	3.31902	-5.32941	-1.35384	-0.0260887	1.2264
	17	-4.22934	1.3669	-1.32162	1.71393	-3.85105	2.19121	-2.16098	-1.42069	-6.72164	4.8133	-2.83388	-1.21664	3.36172	-3.57854	-1.15612	1.14119	0.534354	0.841822
	18	-3.20444	-1.56947	-0.328628	10.1616	-5.25869	5.59233	-1.19884	1.68338	3.66248	-4.15752	-1.86585	1.7177	1.17197	-1.99641	5.51071	-4.65931	-0.956735	-3.00645
	19	1.766	-3.12094	-0.70615	-0.033741	-1.0013	0.856546	-3.0325	3.3312	-5.9534	-5.92747	2.16776	0.677604	-0.92164	-4.97151	-1.85188	0.843563	0.12935	3.52503
	20	-0.207756	1.66556	6.43905	4.78823	0.918702	2.79085	2.61221	-7.29663	2.48984	2.81111	0.304718	-1.9287	-0.962944	-1.19973	-2.15658	3.7209	-2.76583	0.61544
	21	1.29474	-2.57135	3.09404	1.18204	1.24039	2.68532	-0.0685545	-0.851669	-2.65477	-4.24406	-4.80107	-0.272207	-0.571387	-0.02174	-1.78761	-3.81912	1.16587	-0.0595439
	22	4.97118	-1.81063	0.360367	-1.98325	12.2619	1.18256	0.64249	-3.79213	-10.7848	0.239196	4.67421	1.72147	-0.836418	-0.0440129	-2.27795	-0.393713	-1.57628	-0.260686
	23	-1.11987	7.24622	-3.41088	-4.27981	1.36132	1.22731	-0.116584	8.75058	-1.78681	2.85766	1.14743	-3.57701	-0.467493	1.13363	-0.817337	3.20317	3.93741	5.54765
	24	-0.369789	-5.12222	-3.18772	-0.11941	-2.9744	3.6857	2.63837	7.1065	-3.46781	2.52984	7.38463	1.79695	6.66211	-1.06878	1.14451	3.01226	2.7082	-1.71114
	25	7.28654	-2.08391	2.59931	-3.04258	-2.32532	-8.67135	2.81596	-4.09465	0.391173	3.85086	-3.47034	0.328647	2.1139	0.291955	-0.87974	-2.61256	-2.01803	0.237212
	26	2.91079	1.24999	-4.22614	-1.82583	1.65584	-0.454371	-2.74559	0.738598	4.71793	-1.81055	-0.390914	0.843574	-0.678713	1.62851	-2.11162	1.63465	4.40067	-1.91303
	27	-4.62869	-3.29028	-1.43452	-3.86103	-3.08324	-0.40151	-0.663146	-3.20913	3.11687	-6.65736	-1.27174	-0.294958	0.573764	-2.26238	-3.91005	0.228948	0.165507	0.381787
	28	-0.801925	2.26477	0.757721	7.44355	-4.29729	-1.70348	1.40635	-1.03171	-0.882034	-4.67424	6.21094	-1.13589	-2.60897	-1.27044	-2.79654	1.66412	-1.02856	-0.800211
	29	-1.73672	0.831395	-4.28919	-1.78578	3.93783	-1.68717	-2.93279	2.03355	0.990717	-3.15225	-0.997757	-2.79728	-0.606563	-2.65064	4.24624	0.175012	1.86778	-0.387044
	30	-0.293681	-1.73289	2.1912	-1.54345	-3.01735	-3.41064	3.07262	-0.639319	2.64127	-1.54724	3.63021	0.877978	-0.523139	-1.17522	4.36927	0.125343	-3.98924	4.74853
	31	2.94623	1.27868	3.62741	-7.22853	6.7829	1.60998	-2.47202	4.817	-1.36347	-4.05558	1.77461	1.59022	-0.101858	1.67072	-0.809186	-0.133812	-0.431056	-1.90915
	32	-3.55817	2.99863	-0.960531	0.620878	-1.13908	-2.50773	-1.97491	-7.84212	-5.74569	9.52987	-1.32812	1.04173	3.44076	1.16119	1.78635	4.33985	1.515	1.22842
	33	-3.94734	1.99734	2.86431	-1.41749	-2.3726	1.71416	-1.79203	5.22097	3.94475	-5.04204	-1.09439	-3.65712	-0.678661	1.91506	2.24287	-3.64703	1.3454	-1.04213
	34	3.25242	-0.233613	-0.848595	3.7352	8.2647	0.482708	-0.809074	3.96524	-2.70735	0.465333	1.81818	0.38159	-0.646868	2.44792	-0.604647	-0.269917	0.0774625	-0.639492
	35	-4.97905	3.59427	0.372879	0.130446	4.43448	1.14711	2.07183	8.43188	-1.33653	-6.15216	4.11718	2.83181	3.56909	1.06554	-0.352482	1.26674	-2.10337	-2.89475
	36	2.65122	2.28528	6.52902	-2.42729	-2.53818	0.847905	0.988937	-1.99362	4.96334	4.92018	1.71405	-0.265756	5.2461	-0.481904	1.62386	-0.484176	-0.211704	5.12974
	37	-5.03583	3.65002	4.20956	0.930282	4.78639	2.74215	-1.38955	2.15421	-3.07801	1.75978	0.647131	-0.946294	-3.51556	-0.629251	0.732194	-0.383359	2.10307	-3.53274
	38	-3.99384	2.72818	-2.37854	-3.59465	-2.95569	-2.63464	-0.35879	2.83331	3.53703	-3.31698	-3.34901	-1.22662	-0.155935	3.7346	2.56458	-2.72649	-0.130485	0.385906
	39	-5.24975	1.30304	2.54776	-0.685471	-1.25249	4.34699	2.21452	-0.0169297	5.05007	-3.94666	-0.637005	-0.0729692	-0.493681	-2.5148	2.14805	0.628481	3.56229	-0.296686
	40	3.26289	-5.94604	-3.33608	0.0765128	3.48412	-1.51865	2.46841	-2.0918	2.37381	-1.28255	1.54721	-0.594171	0.00275787	0.694765	0.85475	-1.17144	1.7872	5.01947
	41	7.67495	1.64408	-1.14307	0.940038	-0.26059	-4.46731	2.34858	-3.87646	-2.2764	7.09812	-0.996296	-3.68077	0.152409	-4.10934	-0.602733	-0.961089	-1.24255	-0.122738
	42	5.32836	1.38456	-0.983254	-5.05697	2.76726	1.38425	1.90083	-8.85008	-0.12697	3.28412	1.36227	-2.60664	-0.905493	-3.59793	-3.92018	-2.52129	-1.90428	5.72339
	43	3.02132	1.59644	-2.84572	-1.26525	-2.52494	-3.82501	1.11904	-2.83508	-5.04738	1.97529	-1.74984	2.6872	3.04399	1.82578	2.77901	-2.14175	-3.64221	2.03129
	44	8.30559	0.10757	1.14459	-1.87952	16.3669	-5.41832	-2.13516	6.23219	8.47581	0.185865	-0.882231	-0.709953	1.61365	0.0667175	0.721611	4.45918	3.51168	-1.32767
	45	-0.351355	-3.81643	-3.46521	-6.72955	-0.397085	-0.532618	-2.70625	6.75702	4.42985	4.85238	0.799981	-0.312914	-0.872322	-0.834115	-1.73917	-1.72102	-4.34554	-3.09624
	46	-2.12563	-1.55001	0.297999	-0.0551214	-9.57887	2.29211	-0.486223	-0.765483	3.95951	-0.717674	1.49534	-0.577283	1.50943	-0.468224	2.69215	-2.26582	1.07932	1.81542
	47	5.00272	-5.0189	-3.03532	4.21714	1.27366	1.45442	1.90443	0.188545	-8.71267	-2.81123	2.75112	0.809688	-2.6124	-0.787197	7.37903	0.850041	4.97375	-1.95932
	48	-1.79373	1.80255	3.29732	-1.08359	4.47314	-0.837888	2.93469	1.56693	4.15209	1.84561	-2.54011	-1.49482	0.416262	1.40853	0.694693	3.93016	-1.04314	2.16467
	49	-1.33262	0.847009	-0.157864	-1.64194	-10.7241	3.70997	-2.9209	4.11571	0.84083	3.53945	-7.50274	-0.407255	-3.36066	3.72576	-0.282585	2.06867	0.0235642	0.884291
	50	-3.25562	-5.88015	-4.56432	1.61677	-4.34478	0.377909	-3.57779	-5.60645	-3.86775	4.08114	-0.189091	-0.887009	0.439887	-1.65594	0.708093	0.854503	1.27196	0.044003
	51	3.0142	2.66774	2.71318	-5.58883	9.60867	0.679377	-4.555	0.222318	-4.66909	-2.06309	2.31916	0.755909	3.03331	2.63329	3.37266	-0.313894	-0.826282	-0.508931
	52	-2.03595	2.40934	-4.1386	0.937025	-6.5478	-3.35917	1.83201	10.2099	2.60801	7.92707	1.49039	-1.67817	1.43145	1.20224	-0.892665	-0.201765	-3.41047	-3.55386
	53	-1.94387	5.13311	-0.196869	10.5423	-10.7279	-0.120147	-1.82843	-3.57844	-0.999286	-6.64112	0.938444	1.35037	1.07002	-2.13613	2.05495	2.7987	1.28444	2.61066
	54	-1.16278	1.95392	-2.19736	4.72425	2.73361	3.50406	1.27232	-6.62978	1.75958	7.10669	4.42412	-0.112118	-1.38853	-0.824396	0.557887	-2.48196	-0.153072	2.36677
	55	2.34785	9.2831	2.22268	-2.18133	0.704493	6.32743	-2.78505	6.4339	-1.2131	-0.508774	-1.68111	1.57323	-1.58702	-1.23022	-1.45253	-3.36137	-1.81232	-1.53506
	56	-0.0252774	-1.66355	3.15015	1.22478	0.992093	0.507147	3.12898	-7.70907	1.29994	4.95885	2.91198	0.195541	0.271415	-0.606472	1.27763	1.02459	5.61119	-1.02114
	57	-0.53611	6.79502	0.443603	-0.589786	-4.30528	1.12936	-1.47757	9.88089	5.70625	1.28474	0.430338	-0.309634	-2.68581	5.65355	-0.516292	-0.246073	-0.860917	0.703671
	58	-2.48085	4.35498	4.88097	1.79254	-1.42251	0.802882	-0.196934	0.526308	14.5078	2.89553	4.44537	-1.43805	2.02716	4.09788	3.13854	-0.566694	-2.16575	-2.2323
	59	-1.52221	8.13582	5.41098	2.3562	8.49194	2.06296	1.31809	2.52281	3.83097	3.81425	2.4314	0.996099	0.505277	1.54907	-0.933038	-2.08072	1.68272	-0.0875996
	60	NaN	NaN	NaN	NaN	NaN	NaN	NaN	NaN	NaN	NaN	NaN	NaN	NaN	NaN	NaN	NaN	NaN	NaN
	61	NaN	NaN	NaN	NaN	NaN	NaN	NaN	NaN	NaN	NaN	NaN	NaN	NaN	NaN	NaN	NaN	NaN	NaN
	62	NaN	NaN	NaN	NaN	NaN	NaN	NaN	NaN	NaN	NaN	NaN	NaN	NaN	NaN	NaN	NaN	NaN	NaN
	63	NaN	NaN	NaN	NaN	NaN	NaN	NaN	NaN	NaN	NaN	NaN	NaN	NaN	NaN	NaN	NaN	NaN	NaN
	64	NaN	NaN	NaN	NaN	NaN	NaN	NaN	NaN	NaN	NaN	NaN	NaN	NaN	NaN	NaN	NaN	NaN	NaN
	65	NaN	NaN	NaN	NaN	NaN	NaN	NaN	NaN	NaN	NaN	NaN	NaN	NaN	NaN	NaN	NaN	NaN	NaN
	66	NaN	NaN	NaN	NaN	NaN	NaN	NaN	NaN	NaN	NaN	NaN	NaN	NaN	NaN	NaN	NaN	NaN	NaN
	67	NaN	NaN	NaN	NaN	NaN	NaN	NaN	NaN	NaN	NaN	NaN	NaN	NaN	NaN	NaN	NaN	NaN	NaN
	68	NaN	NaN	NaN	NaN	NaN	NaN	NaN	NaN	NaN	NaN	NaN	NaN	NaN	NaN	NaN	NaN	NaN	NaN
	69	NaN	NaN	NaN	NaN	NaN	NaN	NaN	NaN	NaN	NaN	NaN	NaN	NaN	NaN	NaN	NaN	NaN	NaN
	70	NaN	NaN	NaN	NaN	NaN	NaN	NaN	NaN	NaN	NaN	NaN	NaN	NaN	NaN	NaN	NaN	NaN	NaN
	71	NaN	NaN	NaN	NaN	NaN	NaN	NaN	NaN	NaN	NaN	NaN	NaN	NaN	NaN	NaN	NaN	NaN	NaN
	72	NaN	NaN	NaN	NaN	NaN	NaN	NaN	NaN	NaN	NaN	NaN	NaN	NaN	NaN	NaN	NaN	NaN	NaN
	73	NaN	NaN	NaN	NaN	NaN	NaN	NaN	NaN	NaN	NaN	NaN	NaN	NaN	NaN	NaN	NaN	NaN	NaN
	74	NaN	NaN	NaN	NaN	NaN	NaN	NaN	NaN	NaN	NaN	NaN	NaN	NaN	NaN	NaN	NaN	NaN	NaN
	75	NaN	NaN	NaN	NaN	NaN	NaN	NaN	NaN	NaN	NaN	NaN	NaN	NaN	NaN	NaN	NaN	NaN	NaN
	76	NaN	NaN	NaN	NaN	NaN	NaN	NaN	NaN	NaN	NaN	NaN	NaN	NaN	NaN	NaN	NaN	NaN	NaN
	77	NaN	NaN	NaN	NaN	NaN	NaN	NaN	NaN	NaN	NaN	NaN	NaN	NaN	NaN	NaN	NaN	NaN	NaN
	78	NaN	NaN	NaN	NaN	NaN	NaN	NaN	NaN	NaN	NaN	NaN	NaN	NaN	NaN	NaN	NaN	NaN	NaN
	79	NaN	NaN	NaN	NaN	NaN	NaN	NaN	NaN	NaN	NaN	NaN	NaN	NaN	NaN	NaN	NaN	NaN	NaN
	80	NaN	NaN	NaN	NaN	NaN	NaN	NaN	NaN	NaN	NaN	NaN	NaN	NaN	NaN	NaN	NaN	NaN	NaN
	81	NaN	NaN	NaN	NaN	NaN	NaN	NaN	NaN	NaN	NaN	NaN	NaN	NaN	NaN	NaN	NaN	NaN	NaN
	82	NaN	NaN	NaN	NaN	NaN	NaN	NaN	NaN	NaN	NaN	NaN	NaN	NaN	NaN	NaN	NaN	NaN	NaN
	83	NaN	NaN	NaN	NaN	NaN	NaN	NaN	NaN	NaN	NaN	NaN	NaN	NaN	NaN	NaN	NaN	NaN	NaN
	84	NaN	NaN	NaN	NaN	NaN	NaN	NaN	NaN	NaN	NaN	NaN	NaN	NaN	NaN	NaN	NaN	NaN	NaN
	85	NaN	NaN	NaN	NaN	NaN	NaN	NaN	NaN	NaN	NaN	NaN	NaN	NaN	NaN	NaN	NaN	NaN	NaN
	86	NaN	NaN	NaN	NaN	NaN	NaN	NaN	NaN	NaN	NaN	NaN	NaN	NaN	NaN	NaN	NaN	NaN	NaN
	87	NaN	NaN	NaN	NaN	NaN	NaN	NaN	NaN	NaN	NaN	NaN	NaN	NaN	NaN	NaN	NaN	NaN	NaN
	88	NaN	NaN	NaN	NaN	NaN	NaN	NaN	NaN	NaN	NaN	NaN	NaN	NaN	NaN	NaN	NaN	NaN	NaN
	89	NaN	NaN	NaN	NaN	NaN	NaN	NaN	NaN	NaN	NaN	NaN	NaN	NaN	NaN	NaN	NaN	NaN	NaN
	90	0.212953	-4.33179	2.69071	0.918019	-0.204037	-1.96489	-0.837233	-4.45525	2.16136	5.20198	-0.112897	0.151768	1.61659	3.85818	1.92329	-2.50169	0.922612	-1.3688
	91	-0.108572	6.40125	-2.12544	-2.71223	1.61049	4.00654	3.72373	0.25087	7.53737	8.46675	3.65277	2.08479	1.20371	-0.0377569	2.24838	0.799267	-3.24987	0.0508529
	92	7.59713	2.34988	2.50763	0.289578	5.1495	6.42734	0.0462488	1.97431	6.39327	4.25071	-0.868922	-0.600666	1.82547	1.45905	1.3779	-1.32814	0.818415	-1.62789
	93	8.95002	-3.41676	-3.06068	0.137603	0.166962	2.21116	3.56746	-1.34672	-2.6049	6.10376	-1.32759	1.42184	3.76267	0.773475	0.0706201	-1.7293	-5.39843	1.24324
	94	13.5747	4.5873	-4.35915	-1.18163	-1.06082	0.831883	-0.542176	-11.0681	1.61284	5.96053	-2.14608	-1.19945	2.16374	-0.201738	2.41794	-1.47435	0.868214	-1.0515
	95	2.98398	-1.90047	0.251328	0.677152	-3.01105	-0.258402	0.319089	-0.227649	6.19225	6.49847	-4.16009	0.600186	0.47847	-1.04458	-1.52179	1.81806	0.280522	0.275716
	96	6.1424	1.09032	0.38471	-2.76696	-6.95789	-1.1957	-4.06175	0.993744	-1.31683	11.1215	-2.32217	1.49176	2.08822	-0.0248396	-0.725598	-1.39095	-3.32751	-3.33484
	97	2.43117	-0.815593	-5.37594	-1.92764	-2.19865	-1.81304	3.27764	-1.63347	3.19363	6.19198	3.23431	1.4396	2.98743	0.681184	-2.85139	-0.810372	-1.99547	0.923929
	98	0.965171	-1.86122	-1.72472	-1.27143	1.33326	-2.20632	-1.57059	-0.315925	0.289626	3.86563	2.43728	-0.101985	1.39255	-2.27381	1.79096	1.20253	-0.96457	-3.13741
	99	1.7891	-1.30347	-0.336584	-2.39559	1.72032	-1.40316	0.141623	-1.42225	1.58744	6.11742	0.220711	0.187012	0.652262	0.137417	-0.699574	-1.15397	0.377097	-4.23969
	100	5.13697	2.53588	-2.29003	-0.204966	-5.4187	-5.23473	-1.69132	-1.53937	-1.97748	3.04996	-1.8391	5.23245	-0.399713	-0.442649	-0.939206	-3.72313	-4.10914	-1.78967
	101	9.98418	-1.52035	0.74548	-0.325487	0.470666	-3.48233	1.62937	-0.152627	1.186	0.743858	-0.163641	1.46575	1.47272	3.55619	-0.319317	-1.25805	-1.94102	-1.70339
	102	-1.50155	-4.15951	-4.46432	-2.13198	0.626291	-1.73288	-1.7345	4.68601	0.436729	0.23907	-1.45093	1.73065	1.22014	-3.62116	-0.772568	-2.58744	1.88223	-3.34877
	103	3.81592	-0.762998	-1.05668	-1.45511	-3.30902	3.25242	-0.509042	-1.51096	3.22168	3.84334	1.63557	0.595297	0.313039	-2.08446	0.85326	-3.32801	-2.66207	-2.51474
	104	-1.71958	0.143106	-1.48928	1.62615	1.41593	-2.30693	1.95733	-0.672489	3.69074	-0.442028	-3.13032	1.93374	0.625069	0.189659	-1.32134	-1.03154	-2.45999	-0.809238
	105	-1.371	-1.29333	4.93701	-2.45278	-6.52769	-4.55174	-2.30219	2.39799	0.206071	-0.495077	-1.7178	1.79568	-0.398661	-0.433999	-2.50604	-2.52901	-3.48977	-2.40185
	106	1.58004	-3.4285	9.61012	-3.81861	1.40903	-3.63773	0.0798809	-0.751029	3.39549	2.23324	-2.31965	2.7381	1.11294	-2.61309	1.14324	-1.61409	-0.274596	-3.8381
	107	2.43972	-4.251	-0.336247	-2.38501	-1.42194	-1.21079	3.20195	-1.52853	6.7395	0.759348	2.03609	-0.815509	1.06235	-1.63347	0.319592	-2.79691	-3.98382	0.0517474
	108	-3.44259	-4.91824	0.492907	-2.50434	-3.16115	-2.26669	-2.43348	-2.44744	3.74673	4.03582	-2.09207	-2.13145	2.02138	1.20448	-2.05804	-1.02735	-2.12298	-1.81056
	109	13.3663	-1.38197	-1.86065	-0.861131	-1.11295	2.21249	-1.961	-1.67202	-2.59421	-1.31533	-3.15935	0.762317	1.78775	-0.878392	1.9382	-1.97292	-0.403408	-2.94032
	110	7.24132	-5.00433	-0.733875	0.578518	-4.83488	3.07051	1.85018	0.891053	2.25924	3.25069	3.74764	0.277981	0.246197	0.831493	-0.375499	-2.67379	0.747415	-2.49324
	111	1.06739	-5.38855	-5.40906	-5.02082	-2.96223	-1.19962	3.28116	0.928236	3.36446	-0.0577142	0.0305419	2.81595	0.987671	-0.289475	-1.80364	-1.25923	-0.228267	-1.02617
	112	0.563206	-1.20974	-0.250419	-2.89706	-2.6834	5.50701	1.74801	1.56466	4.00752	0.7208	-1.20528	0.256049	1.01122	-2.60567	2.04344	-0.875554	-1.78762	-2.50256
	113	11.8922	0.636438	0.942408	-2.63048	-2.20348	-0.63303	0.0639628	-2.36224	-2.48208	0.985389	-0.826744	0.496631	0.28018	1.52876	0.789224	-0.979294	-3.79102	1.44704
	114	10.5412	-0.614124	0.153568	-1.96965	-2.51337	3.14775	-0.912116	2.58452	0.641561	1.28306	-3.62598	0.296781	-1.64239	2.25437	-1.95648	-2.98639	-1.25796	-4.43373
	115	1.5769	-3.33059	5.59541	3.81689	-6.19531	5.82005	-3.71982	-6.95797	-3.58252	2.6957	-1.62612	-0.046884	-0.0942545	-0.441202	-1.32831	-1.33867	-3.82999	1.62178
	116	-0.258932	-1.69396	1.78761	-3.4257	-2.31273	1.25497	-0.821055	0.598955	-0.782483	1.07046	3.02538	-0.560733	-0.259183	-0.41977	-0.990822	-0.327379	-4.1145	-4.17627
	117	4.15453	-3.70003	0.100938	-0.740414	-6.85506	1.70911	2.16713	-7.42936	-1.64945	-1.05662	1.90071	-0.299548	0.309844	0.413398	-1.18488	-1.22344	-3.70738	-4.06132
	118	10.5643	-3.07379	-2.07532	1.62209	-7.24493	8.396	0.784308	-1.90079	2.74361	1.69294	2.70451	2.60425	1.31876	-1.34121	-0.860514	-2.1663	-2.91119	1.16217
	119	8.81683	0.671731	-1.18275	-1.7118	-0.623744	6.61073	0.0145943	3.84907	-0.855596	0.641889	3.43232	-1.47148	2.23347	0.917688	3.28384	-2.88699	-1.77769	-1.16697
	120	6.77067	-3.06855	2.05563	-4.137	-4.83837	1.75596	1.35059	5.9311	0.887977	1.57804	0.818391	-0.00664655	2.3087	-2.47966	2.4207	-1.38418	-2.87894	1.24434
	121	5.60718	-6.16661	0.00144759	-4.14815	-1.40411	3.71689	0.230133	-0.543495	-0.152088	0.592975	-0.925943	1.56907	1.56234	-0.136347	-0.948427	-3.1788	-2.54592	1.17727
	122	1.16033	-0.304486	-1.0385	0.143396	-2.89868	1.16928	2.99477	1.93771	-4.07924	1.33889	0.268751	0.565254	0.574865	0.529266	0.223872	-2.2037	-2.04834	-3.58663
	123	2.23362	1.21781	-0.794451	0.376106	-6.48459	7.11277	0.212949	2.60515	-5.18415	-0.581679	-0.50687	1.16511	0.686562	-0.425249	-0.110923	-5.13944	-2.25518	1.45611
	124	5.40136	-0.782505	1.93923	1.03691	-0.759022	3.05947	-0.511697	1.53631	-2.22483	-0.305411	4.42752	-0.755644	-0.838395	1.0723	-0.446735	-2.01929	-0.216358	-4.03482
	125	1.58829	-2.71402	0.713242	2.896	-0.317828	4.80121	1.83633	5.04513	-2.04298	1.65633	3.60657	0.578127	-0.0925186	-1.51707	-2.39843	-2.2384	-2.87182	-3.66986
	126	1.53364	-0.83852	1.32433	1.44677	-5.83728	8.00923	-0.246266	-1.01342	1.76053	2.52068	-0.749981	1.98704	0.880074	-3.44891	0.523727	0.362	-3.61132	1.56004
	127	1.05732	-3.8077	-1.33876	-1.58513	-3.43752	10.557	1.48181	-2.43302	-0.796893	-0.62147	-2.39978	1.5195	1.55911	0.694563	0.21609	-0.2829	-0.844559	-4.94442
	128	4.58554	-2.5361	-0.311665	-1.95945	-0.0960201	7.00118	-3.41009	2.44624	-3.28303	2.75463	-1.75208	-1.13414	3.91146	-2.12049	1.31766	-1.25787	-5.85507	-2.31582
	129	1.42227	0.588914	1.36405	-3.37997	-3.37443	6.57097	-0.651916	-3.43773	-1.20944	-0.698944	-3.82499	-0.78148	-1.22925	0.502485	1.26683	0.920189	-1.99026	-1.08401
	130	4.42121	-0.169419	-2.54815	-0.23627	-1.55281	10.4481	2.38153	0.15582	-0.88316	0.0810648	-0.307989	1.35826	1.63899	-2.83389	1.26996	-2.52979	-2.98473	-3.54388
	131	2.58126	0.151769	0.853378	-1.36097	-1.02293	4.01276	2.1152	-0.601867	-2.03735	0.778173	1.54598	-1.12638	-0.00699942	-4.7426	-1.65777	-2.28249	-0.996422	-2.95846
	132	-0.463366	-6.69221	1.24528	-4.54656	-3.4248	9.55011	0.596489	3.06933	-1.55033	1.39299	-0.0049479	-2.11142	0.0613422	3.54109	2.10431	-2.10972	-3.26972	-3.74453
	133	3.61952	-4.90425	-7.20298	-3.32732	-3.28648	11.9666	0.614704	-0.305306	-2.34672	-0.887374	-0.876204	0.867708	1.61581	0.411651	-0.375606	-3.49943	-2.86754	-2.19679
	134	0.304235	-3.03848	-0.613079	-0.647123	-5.80668	9.31716	5.39881	0.934415	-0.877879	-0.170982	-0.341188	1.55593	0.889689	-0.23242	2.97067	0.0973058	-4.32474	-4.60815
	135	3.0268	-4.17334	-3.71874	0.417383	-2.76582	17.5175	1.16537	5.33669	0.181372	-0.263104	1.76742	3.55496	-1.67654	1.39836	2.2495	-2.24564	-1.35017	-3.35124
	136	2.80531	-0.0656295	-2.54837	2.53357	-1.27621	12.2881	4.49303	9.3055	-2.78338	1.79274	-0.0778152	-0.119287	-0.458137	2.13649	3.37795	1.15596	-2.85476	0.579824
	137	4.58789	-1.06021	-1.2649	-1.38106	0.818057	10.9973	0.78995	2.08608	-7.01088	1.1815	0.234877	2.02228	2.35865	-1.26242	1.35103	-2.26238	-3.13347	-2.27427
	138	-0.685401	-3.59958	-2.81567	-5.64987	1.29876	12.6565	1.8168	5.9526	-0.790985	-1.57645	0.464046	1.78929	2.02398	0.217675	2.35134	0.320212	-3.35798	-1.11477
	139	11.9054	-2.10884	-0.986488	-1.66732	-7.20891	17.0784	3.7412	4.18352	-6.1566	3.41481	-4.88738	0.31405	0.102995	0.52004	7.05594	-0.0706866	-2.39204	-5.6664
	140	3.23027	-4.69622	1.60568	-3.41948	-1.76567	8.73725	0.102068	5.27204	-1.83074	-0.88718	-0.441312	1.31706	0.694	3.65207	7.47391	-2.32555	-1.2494	0.894427
	141	0.262893	-5.0422	1.59109	-2.46608	-2.1784	7.17865	2.08448	-3.60657	2.42891	-1.28638	-0.778828	0.646095	1.47943	-1.24	2.71751	1.18538	0.0554304	-1.47736
	142	4.09305	-8.25268	-1.06367	-5.20069	-4.56792	9.12171	3.23599	-0.644307	-1.44561	0.149716	-1.63185	1.81151	-0.68278	-2.78273	-0.133584	-0.0470132	0.294962	0.705886
	143	9.77195	-4.14071	-1.63072	-2.76792	-3.88722	14.023	4.15337	0.192208	-1.06288	-1.40671	-3.80212	-1.2833	1.07722	0.261609	4.50366	1.04638	-3.33843	2.37241
	144	0.431864	-0.301748	-2.65385	-0.397548	0.256331	15.7876	3.60467	6.07954	-6.01374	0.534758	0.87512	0.00128261	1.00924	2.46498	5.47108	-0.491365	1.44256	0.760968
	145	4.47758	-6.18277	-6.02398	-4.36995	-0.663342	17.8538	4.48372	7.8394	-3.38308	-0.0251408	-2.84914	1.38203	1.54937	3.25069	3.26452	-1.2237	2.94665	-3.93615
	146	3.45391	-5.56155	-0.923161	-1.00587	-2.28495	15.2026	4.6827	3.37039	1.71667	2.44452	1.6728	1.76757	1.66643	0.187273	4.15176	5.73478	0.658631	-1.11223
	147	5.86084	-3.97914	-3.25624	-1.86356	-3.21924	10.9181	5.00986	7.47135	-4.36539	1.7919	-2.60428	4.12567	2.8221	1.36034	4.87096	2.84525	-1.0271	-2.29766
	148	4.61728	-1.09506	0.226294	1.60318	-2.87103	15.6347	4.27942	14.2145	3.13552	1.2797	0.172596	-0.0272293	2.12321	0.777365	2.55572	1.87711	0.85861	-1.75142
	149	1.67638	-3.47681	1.27966	-3.53404	-2.30881	10.5038	2.25122	3.66451	-2.61012	-0.610452	-1.56103	1.11698	1.13858	2.24958	4.78797	2.68261	-2.64723	-0.0727615
	150	6.29918	1.73845	1.91114	1.17134	-6.16554	21.1452	2.07917	15.2355	-0.691437	1.87245	0.612348	1.56383	2.86014	3.28997	1.03928	2.46418	0.854489	-3.59296
	151	5.0841	-3.01906	2.30148	3.64482	-0.34952	7.78247	10.2634	5.21312	2.4867	0.361298	-1.98433	2.74443	2.81004	-0.83361	8.56801	1.3844	0.542722	0.312754
	152	-0.490379	-7.66527	7.77519	-5.25305	-2.8852	14.7977	2.80732	11.3736	-5.12004	0.0186648	-0.807794	-0.283464	1.11297	4.59409	5.47232	3.37408	-0.208578	-1.3589
	153	-0.693161	-1.99081	1.12542	-4.569	-6.54343	21.0231	6.94239	12.0716	-0.932992	-2.93668	0.6765	1.54126	1.10707	6.82925	7.34822	3.37646	-1.7892	2.1449
	154	7.46646	-3.75794	3.20439	-3.64926	-2.30071	19.0682	7.1075	8.48383	1.394	-2.49873	0.170009	0.61879	3.60535	2.69328	5.50445	-0.416367	1.98874	-1.02215
	155	3.38002	-4.84842	2.06283	-3.09803	-3.96922	15.5569	5.80182	2.8062	1.4029	1.7158	-0.682301	4.43058	2.44297	2.82633	5.40463	0.160857	0.370277	0.674215
	156	-1.17367	-4.64153	-2.00451	-1.2589	-7.27376	11.0987	5.83153	4.33519	-6.50443	1.60592	-0.945673	7.03172	-0.24803	3.23699	3.40004	-0.186252	-0.915972	1.23338
	157	0.0471146	-2.82033	-0.329238	-4.98877	-3.64885	15.6185	7.45176	7.87175	-3.37212	-1.68634	2.55115	0.0965724	5.34228	1.70581	3.23851	2.72179	4.51787	4.73548
	158	2.99204	-4.16676	0.238328	-1.0815	-4.78063	19.1481	8.29011	13.6073	4.71658	1.20358	0.305904	1.30012	1.37665	7.54768	2.70766	0.376609	3.08693	0.0417411
	159	3.09119	-2.76721	0.495329	-1.29082	-2.93886	22.8154	6.35963	1.66938	-4.57884	-1.82172	1.1358	0.422363	1.53546	1.1399	11.2318	0.929135	1.13106	1.30414
	160	2.58618	-2.61919	-2.10282	1.19642	-5.42429	21.916	9.51323	1.71923	-2.94171	0.543652	0.39109	3.96132	4.76881	-1.28724	5.93344	4.36969	0.262108	1.23357
	161	2.23483	-0.963871	4.23383	1.59772	2.51696	20.4108	5.19901	15.5542	-2.01118	1.93418	-2.13272	2.74733	3.35912	2.05691	5.32577	5.19011	2.32567	2.72501
	162	2.01715	-4.03505	2.42128	-1.73983	-2.69654	20.5685	7.20307	10.3433	-0.552526	-2.02486	4.12122	3.06404	2.20806	7.31235	7.51832	3.96561	2.76038	0.718761
	163	2.27977	-4.93053	-1.90833	-3.54237	-4.46987	19.8051	8.72932	9.40637	-0.0657476	1.09797	-2.10905	1.15719	5.16383	7.43655	9.41237	6.65157	5.61723	1.51699
	164	4.4222	0.664103	0.948784	-2.73035	-5.18011	21.0859	7.90816	10.6591	-6.47889	-4.08695	7.98767	2.99131	3.25903	5.3738	5.73798	0.133444	1.49336	2.18665
	165	5.87722	-5.77029	-1.30853	0.641375	-3.18152	23.7009	5.62095	7.10861	-3.62837	2.04427	3.17443	2.64172	3.60436	7.19967	5.85327	3.08889	4.20757	1.10303
	166	0.489476	-2.54082	3.85946	-5.57645	0.751413	23.4546	3.96476	16.0743	-6.84154	-1.52407	3.6131	6.03684	6.69484	4.21839	12.643	4.29978	1.47505	7.99357
	167	4.05963	-4.38508	3.4702	-0.427288	-3.38959	16.9625	9.35735	5.26474	-3.05693	0.47097	-0.67592	1.91938	8.14181	3.33525	9.14796	3.4354	4.874	2.38907
	168	3.7003	-5.03561	-0.0274756	0.68012	-2.1736	28.352	10.0408	19.4798	-7.27623	3.19957	-1.64167	4.5107	5.9983	5.41852	4.03334	4.77617	2.41844	-0.000265018
	169	-1.37653	-5.37044	7.51128	-3.51912	-2.13745	24.1691	8.88799	10.0901	0.958633	2.24563	3.69801	3.34991	5.19323	6.70781	7.45173	7.34881	3.94602	2.55919
	170	2.17098	-3.96779	7.14289	-0.862712	-5.12075	20.5563	12.0076	11.571	-1.22479	0.471965	-4.16108	6.0155	7.89305	9.5013	12.4053	5.58388	5.94329	0.448206
	171	5.39188	-4.3972	4.28923	-2.62281	-2.70534	26.2741	6.58508	15.807	-0.258465	2.4641	-2.57956	7.62472	3.81914	5.7359	13.1495	3.2755	3.83129	2.64461
	172	5.32544	-4.42448	0.582908	-2.4025	-2.28392	27.0659	7.68734	7.94104	-0.427077	0.30709	3.38079	6.86216	3.39644	5.5026	8.60225	5.61746	5.5743	3.33297
	173	5.21057	-3.20688	-1.89707	-1.59844	-0.448371	31.9996	11.2578	13.4343	-2.43525	2.82786	2.56589	1.69442	3.43627	7.81957	6.62608	6.27941	3.87644	1.5326
	174	1.07127	-2.99537	-1.09467	0.406524	-0.92595	20.4637	8.71998	18.5193	-4.41088	1.8585	0.590235	0.308022	5.73289	3.65744	3.94361	6.54829	3.81399	6.91811
	175	-1.20817	-4.11118	1.25131	1.01472	2.65928	23.087	7.48077	7.45998	-1.77567	3.61481	-0.382595	2.31389	7.48526	4.44877	6.76884	2.55453	3.18168	4.89565
	176	3.62175	-0.800744	-0.488674	0.119299	0.594064	28.1756	14.5922	16.4412	-3.42076	1.75572	-3.48375	3.28339	2.74859	10.3383	10.1759	9.04652	4.922	4.91111
	177	3.96353	-6.0637	3.4695	1.73208	-5.13108	23.7341	9.66883	10.1275	6.49015	3.52249	3.53631	5.53445	4.90815	11.8595	7.74091	8.93129	7.16436	13.3967
	178	1.12586	-3.59536	3.517	1.26709	0.083287	23.4935	14.4145	15.6114	-4.47537	2.97959	-1.17563	1.57149	5.23787	8.97044	12.9755	3.67168	3.89187	3.97825
	179	2.89722	-5.09852	2.49103	-4.50323	4.7495	26.9482	10.5436	17.6351	-0.706275	1.3752	-1.77478	3.39433	5.23746	8.24386	10.1211	6.82381	6.79343	2.02758
	180	3.31374	2.26436	1.97411	3.89735	1.84225	28.036	7.48654	9.44732	-0.14714	-1.58697	-0.95801	5.38336	4.96431	4.70989	11.2546	8.67077	4.62581	4.61089
	181	5.83555	-1.93059	-2.90918	0.127094	-5.88513	23.1653	12.7184	17.5847	-0.453865	0.38403	1.8467	5.10584	5.82261	6.74569	12.3364	5.44815	5.71506	2.37858
	182	1.36171	0.0352058	-2.78798	1.04042	0.659422	25.9861	13.4962	16.7414	0.18071	-0.738072	1.78455	4.92618	8.74289	5.97717	9.88185	1.44586	4.53767	0.914755
	183	2.75547	-5.04613	2.45572	-7.27484	-5.13969	26.637	10.995	15.0089	-4.85357	2.37288	0.213519	3.98327	7.96018	8.6643	14.9558	6.16414	4.49482	5.00134
	184	0.979678	-0.989915	-3.14615	-3.93662	-0.945992	26.9969	11.4276	17.0119	-5.00793	0.553407	3.06617	5.43394	3.91609	6.27256	9.50244	7.37163	7.26235	4.57118
	185	1.04734	-3.73386	3.84711	-2.89546	-4.5672	30.3763	9.60038	16.5211	-3.65656	-0.953793	-2.65201	4.89616	8.04892	12.3871	10.3464	8.09303	6.78246	3.91523
	186	3.83309	-4.44644	-0.986025	-2.24768	-3.51744	26.8467	10.0402	17.7371	-2.5781	0.804767	-0.361136	5.1262	6.24349	5.42609	9.5159	1.00031	4.45632	7.62298
	187	4.00003	-4.64526	-2.30567	-0.95325	-5.53856	27.6395	13.4117	13.1988	-4.7192	0.356069	-1.32608	6.83552	8.50495	9.29185	13.5004	10.0585	7.48916	3.04875
	188	3.17931	-2.94791	1.31414	-3.52282	-1.53472	25.9823	12.2316	10.2364	-1.61228	-0.223858	2.32938	3.39698	8.27532	7.51864	14.0088	5.06102	2.9913	8.68944
	189	-0.197579	0.385058	4.37921	-1.98272	-3.00153	27.6791	16.4078	22.0997	1.10255	2.77172	0.932084	4.04795	6.48837	8.82793	10.7811	7.79338	9.70059	5.55109
	190	1.38541	-0.760564	-3.45677	-0.421061	1.28035	26.0952	13.6061	16.5103	-2.71753	1.39258	-0.710704	7.09235	6.90519	9.23436	15.378	8.43101	3.11702	3.51296
	191	0.460222	-4.3546	-1.29919	0.159334	-5.66257	26.0281	12.9422	7.65546	-1.96906	2.30459	-0.847647	7.13694	6.58286	11.9	9.68977	5.32664	2.97675	6.63101
	192	8.79099	-1.74741	0.0524203	-3.19034	1.56613	31.5535	12.3773	22.8199	-4.84233	-0.835595	4.60579	4.66642	6.30978	9.11521	13.09	8.44457	9.41754	9.53593
	193	0.822703	-4.12973	4.7942	-5.85344	-1.80793	28.8542	12.1736	19.6675	-5.00307	2.04927	3.74866	1.73159	9.83538	7.0983	10.8601	5.21105	4.9581	8.45047
	194	1.38348	-6.08952	-1.08709	-0.333026	2.54209	26.6345	12.3824	20.0527	8.87363	2.63743	0.245177	4.87145	9.67001	9.9616	13.7575	5.19017	12.9903	6.46414
	195	0.30943	2.83224	0.726533	-2.6498	-3.96166	33.1352	14.7022	12.2733	5.47347	3.30981	-2.97679	4.72532	8.73273	9.91736	16.1198	6.96364	6.24085	8.19279
	196	4.67896	-3.3669	1.86108	0.521331	0.702074	30.8283	13.96	21.9464	-3.78483	2.62157	4.24067	6.80642	6.87649	8.6823	9.63488	3.87959	9.82717	4.82281
	197	-0.943659	-3.51086	-2.66883	-3.4728	-5.08447	30.085	14.2627	16.0016	1.22109	0.0948045	5.61672	3.72906	6.7904	10.7058	15.3694	4.11128	6.4396	5.808
	198	-0.0703817	-3.0001	3.52919	-3.38992	-4.28663	27.2096	17.363	24.9203	2.51203	-0.847497	3.67998	3.48257	8.40948	12.7837	10.9129	13.6487	6.22241	5.21975
	199	0.408033	-5.51162	-1.77867	-3.53542	-8.07689	30.3862	11.997	20.4032	0.468858	2.1035	1.75264	4.68412	4.87566	10.7578	10.6242	7.22661	7.34709	6.36617
	200	-1.77723	-6.45382	4.43479	-0.487554	-4.28263	30.4573	9.97407	26.6818	-6.51588	0.181344	-2.18356	11.614	7.04576	9.98464	13.96	6.30252	7.81376	9.28171
	201	10.8817	1.9317	0.974328	-2.63414	-0.710327	30.0905	11.7279	18.9076	-2.96676	2.28216	-0.244382	6.32411	7.07539	6.44468	15.732	8.33681	7.5781	6.93418
	202	1.42471	-2.13425	2.18855	-2.95671	-7.83595	30.0819	15.7924	22.8648	-2.30889	0.0947069	1.34347	7.63481	8.31635	9.4137	13.2014	7.2116	7.96477	10.0407
	203	-0.225407	-6.13077	-0.568386	-6.8925	-2.33291	26.0405	14.513	22.7591	-7.94715	3.64835	-2.09126	7.90687	8.10126	12.0815	12.3935	5.25988	4.14328	6.10969
	204	0.352049	0.25752	2.43768	-3.46206	-0.77709	22.532	17.1648	9.29611	-3.37909	2.42761	3.33108	7.96121	9.72604	13.6467	12.1268	8.99124	7.84482	9.64457
	205	-2.87711	1.98316	2.91209	-3.38455	-4.09902	24.9859	11.9127	29.4181	-5.32324	1.75788	0.479503	5.6697	5.59187	7.81106	11.2909	8.19414	7.66059	11.1747
	206	-0.716054	-5.40034	1.41008	-0.783506	-6.09416	29.3584	15.4874	23.4555	-0.507269	1.9762	-1.35172	8.17274	9.36103	13.3365	9.81952	10.0901	5.27137	10.5163
	207	0.15876	-4.11288	0.636571	1.28062	3.8825	35.1954	14.3922	23.4292	-2.23146	-0.149489	-0.53668	8.03346	8.29771	9.27523	15.8039	8.94625	6.21609	7.55517
	208	2.24573	-1.85384	3.78515	-0.548978	-3.02284	24.8581	14.2156	18.5018	-2.69405	1.91146	-5.31789	10.5633	10.3744	8.95964	9.96177	10.0824	5.79439	4.14362
	209	0.268742	-3.71743	1.54083	-4.77767	-8.16146	34.9745	17.5898	24.5468	0.510086	3.82693	4.53226	4.62033	6.67789	7.97837	12.4165	9.8718	7.7336	9.31251
	210	-0.309756	-3.07453	7.09151	-3.46956	-3.33004	28.864	14.811	23.7874	1.07556	-1.17335	5.80595	7.10311	7.9877	10.9854	12.1356	7.53331	8.24678	11.4677
	211	-1.0486	-5.18145	-1.24134	-0.669344	-5.26466	33.8772	15.6847	18.8262	8.83429	-0.805848	-2.07688	8.60488	5.85917	9.07074	13.8602	10.6266	11.286	12.6244
	212	-1.10741	-1.22261	0.168565	-1.34028	-4.47649	27.5797	17.3558	22.2326	6.09419	3.61245	-1.27531	5.57554	9.18453	10.8152	10.0949	5.32193	7.68364	7.52133
	213	7.1035	-3.08267	1.46427	-3.27664	-0.0912753	33.379	16.0668	27.9425	-9.30532	6.41496	0.708429	7.4574	5.4932	6.20316	9.07928	8.30572	8.2876	11.5339
	214	-0.861261	-3.04535	0.33526	1.68784	-5.3198	28.7474	16.5706	16.1453	-1.35986	0.751912	0.510741	10.2787	11.2526	8.22998	14.0805	12.0284	8.10097	4.89066
	215	4.41403	-5.78741	2.94191	-2.50591	-2.15994	37.0713	13.0075	28.6943	4.11556	2.27056	2.21815	7.70374	11.0939	11.489	15.3457	11.4299	7.31444	10.8081
	216	1.28273	-5.35824	3.06465	0.585299	-3.78381	27.4693	15.5108	25.0071	-4.92079	1.63499	2.53779	5.89797	9.6866	11.6735	11.2749	6.38699	8.73873	7.16641
	217	5.45154	-4.17433	2.8405	-4.25113	-4.64734	35.6448	14.9011	22.6866	3.28589	2.2693	-0.202651	6.00555	9.67534	9.08825	11.4462	6.46952	6.0369	7.45076
	218	5.92999	-7.34635	0.743242	-4.72938	-7.15358	30.3573	19.4817	19.6832	3.2098	3.48698	0.336067	9.08163	13.7603	14.2304	16.9964	13.515	8.69222	6.5924
	219	0.637065	-6.3589	2.94856	-0.129161	2.10156	33.1796	14.0239	16.6709	-3.49032	3.51112	1.1504	5.91588	9.70044	9.31804	14.6593	12.1574	12.0797	10.5457
	220	4.70979	-2.69783	3.45963	-2.23577	3.38245	26.7679	16.714	20.9657	-1.31944	2.93866	0.615426	6.01242	8.16221	8.43156	17.0241	9.55401	7.52805	7.27004
	221	-0.570148	-4.34839	0.0950711	-0.837712	-1.26085	35.3728	13.3781	11.9049	1.16731	0.882023	2.41369	12.4077	9.47733	8.5274	10.2648	10.2124	12.5095	4.5966
	222	1.55128	-4.38267	8.46998	-1.19584	-0.953964	31.5004	17.1022	20.6773	-4.76384	2.35703	-0.01087	2.66475	10.3946	10.5635	13.4141	6.84947	4.02442	8.28516
	223	-2.94658	0.0369543	6.9595	-2.15832	-3.40073	36.5462	10.7452	21.9442	0.00865367	3.20614	-1.81403	11.7281	8.84899	13.1471	16.4218	10.1013	10.6623	9.56915
	224	-1.76943	-3.09975	3.22285	-0.571085	-1.43299	37.5448	11.5229	10.94	4.95092	2.00797	-1.68438	6.60183	8.94637	11.2005	10.744	8.69104	10.3227	9.14891
	225	2.19074	-4.27978	4.16704	4.10429	3.27402	33.2811	17.9848	19.4965	-1.35982	1.51118	-1.25255	8.20885	13.3001	9.61645	11.7184	10.9153	11.4354	8.23959
	226	1.71611	-3.89155	2.42468	-0.350071	3.14683	27.7273	13.4546	22.9436	0.106752	-3.36835	-0.839971	5.48096	8.54642	16.6137	18.4081	14.0799	12.6114	9.46018
	227	-0.985752	-2.73039	-3.17834	-0.111748	-0.452065	30.3311	19.9014	16.3601	0.84215	0.92259	0.0815937	9.52616	7.87845	13.5106	13.2012	8.65287	10.6778	11.832
	228	-2.30489	-5.07323	1.86693	-5.06883	-6.58476	33.1166	13.3702	23.0929	-6.34446	-0.942964	-1.65674	7.76691	11.7572	9.40247	14.113	11.1515	12.435	13.951
	229	2.21763	-5.01178	-1.00239	-5.8721	-1.1403	30.6408	16.6656	23.791	-4.33889	-0.618581	-0.586063	6.22886	11.0346	11.7992	15.3405	8.28316	7.51067	8.30797
	230	4.62631	-6.01988	2.11398	-5.23199	7.4021	30.8712	16.6807	21.2046	3.69774	0.518651	-0.142855	4.76554	15.765	9.10601	14.6137	11.9039	14.2503	4.35563
	231	-0.456827	-6.17122	0.81272	-5.74766	-3.67294	31.0571	14.1996	26.7312	-5.10801	4.96711	-0.86957	7.17419	13.0032	14.5503	16.0506	11.0491	5.49791	8.98781
	232	-3.9142	-5.3851	-2.31504	0.413843	-1.18128	31.5594	22.0671	27.6381	3.30568	0.220641	-1.84606	9.57014	7.33174	11.0372	9.36277	11.0179	8.57531	9.18193
	233	0.323993	-3.24675	-2.00842	-0.86947	0.373235	27.01	16.1667	14.2295	2.7675	2.76681	3.51147	6.12654	10.5532	13.7418	12.7785	6.85994	10.2036	9.87191
	234	-0.550627	-2.08873	4.29206	-5.55365	-4.29235	27.4191	15.2341	23.321	3.50902	2.65921	0.31223	7.53468	10.544	10.2235	15.8537	9.99386	14.5157	12.5888
	235	1.3936	-7.40645	1.37997	-4.45653	-1.78475	32.4079	14.5033	20.6124	1.15065	3.05461	3.45266	8.46906	9.70396	12.9183	14.7254	10.1855	9.32697	10.5343
	236	3.79554	-2.80992	2.82722	-3.06152	-0.786878	31.406	16.0029	21.305	-4.2208	4.22039	1.20105	10.0375	10.6989	11.5453	8.1028	10.4221	8.69614	9.76094
	237	2.29664	-1.04114	4.37739	-5.10653	-2.33022	28.8643	18.2392	21.4673	-8.27762	4.90271	2.93294	10.4299	10.793	12.6271	11.7837	12.4398	11.1769	13.0225
	238	2.38181	-5.33161	0.453833	-2.72815	0.0638196	31.2858	21.2266	24.8426	9.41414	2.19389	3.26683	6.04973	10.8945	11.8837	12.1883	17.5234	7.97718	9.51322
	239	-3.2229	-3.08768	5.47984	-1.67065	-0.623715	30.5805	19.6961	15.9426	-9.91628	3.93904	1.91001	8.64775	9.06015	13.3622	14.9064	6.52006	10.754	12.8529
	240	2.61221	3.33682	0.189259	-0.238026	4.86393	37.3908	16.3995	31.0277	-4.27931	2.38435	2.8841	11.6689	16.7114	15.5058	15.7737	9.43351	9.03821	13.6094
	241	1.06806	-2.01266	0.851631	-1.75619	-6.61547	34.341	18.2973	28.9223	-3.01588	1.31882	4.31677	8.0792	11.3812	10.5583	11.8091	9.786	8.27024	11.417
	242	0.302375	-5.78799	4.8649	-0.828542	-1.91313	28.7927	13.5715	21.2173	3.04613	0.648017	-1.39259	10.0746	11.8418	7.58206	12.6347	9.26662	7.93919	9.29477
	243	-3.39772	-6.20751	-1.01429	-4.17483	0.489692	37.0263	14.6226	26.0773	-1.09328	0.732347	-1.37794	11.5025	11.2615	12.9219	10.758	9.01207	7.4159	9.72646
	244	-2.06012	-6.0537	1.60267	-1.57938	-5.28935	32.5305	17.549	23.1822	-1.06698	5.71951	-0.955052	8.80508	12.1943	11.0399	16.5238	8.48867	9.60615	9.62933
	245	-0.591858	-0.0549887	1.85592	-4.44558	-3.53187	30.4494	15.9741	21.9625	0.945917	4.69504	4.02889	6.01121	12.0862	8.42695	15.9217	4.31102	9.64448	8.05225
	246	3.62079	-5.31147	3.19309	-2.85646	-3.88119	32.924	15.436	35.8644	1.17317	4.20063	2.5782	10.7515	10.9799	12.4476	15.1425	8.55431	5.01082	6.80173
	247	4.11929	-5.31286	1.97206	1.09076	-0.526428	34.8593	13.7563	18.8377	-8.2009	2.62315	3.1622	7.38075	11.7996	7.9766	17.1748	5.30331	7.2931	7.71132
	248	5.24062	-1.62896	-0.970186	-3.3626	-7.24843	30.2932	18.0895	25.263	-0.458601	3.75242	-2.46982	11.7186	10.7365	10.04	9.43927	8.61428	7.14352	6.62229
	249	-1.35804	-6.15459	0.949258	1.143	-4.06464	31.8062	14.4421	25.7891	4.07549	4.03131	0.915597	10.0051	10.0786	16.6182	20.3078	6.09792	7.43248	8.82129
	250	-3.97463	-1.84991	2.05537	-0.775047	-6.82132	39.2139	16.0131	22.7329	4.48004	1.80595	-1.53669	8.21684	12.6974	19.4824	13.7859	10.3451	5.08489	4.13077
	251	-2.71621	-3.10012	3.69508	-3.81016	-2.92658	34.2071	17.4567	19.1842	3.39782	5.30907	-0.145106	11.9384	12.5862	9.47404	10.968	4.96334	7.85036	8.73807
	252	0.826921	-0.814435	3.06399	-3.13037	-5.09609	34.1825	17.9436	23.516	7.14957	-1.83199	-4.41446	11.8198	10.8975	16.0992	17.7827	5.64256	7.63419	5.83231
	253	-0.166735	-2.04522	3.45477	4.22882	-4.94554	35.9723	14.9807	25.2326	3.39075	-0.143277	-0.666032	11.6176	10.2478	12.0682	12.2965	8.69523	8.21152	8.19225
	254	4.76083	-0.993787	-3.67596	-1.11727	-2.30338	39.2626	12.2294	17.0359	-3.11327	3.7838	2.83511	9.90812	10.029	16.3942	18.2004	11.0287	6.24785	5.46169
	255	2.64725	-0.204573	3.94769	-3.94279	-6.45628	29.7878	18.3234	19.4402	3.52153	3.42758	3.50619	8.68561	8.06495	9.39758	9.26419	8.33758	4.51746	8.68262
	256	0.968726	-7.04238	4.61908	1.64473	-5.37255	35.8846	13.0516	26.4357	-1.167	5.3124	0.14843	9.92926	9.30528	12.3798	14.1245	4.43732	5.14007	5.31298
	257	1.95997	-5.20484	2.45617	-1.90271	-8.2206	38.2541	15.6216	27.8947	3.78571	6.12865	6.32779	10.4089	10.2477	4.10579	17.1174	4.11027	4.20435	10.4944
	258	-2.09588	-1.75711	3.63145	-2.74162	0.262486	31.8656	16.107	18.8031	-0.775687	2.54678	-2.3829	9.58378	11.6382	15.9867	15.6223	6.99699	2.87235	4.46841
	259	-0.616292	-1.94607	3.96494	-4.04712	-1.99991	36.1761	15.2121	16.6016	2.2302	1.10439	-3.34388	11.8094	6.13758	10.8641	14.945	5.23738	2.27759	5.70394
	260	4.71132	0.511892	2.70939	-0.372787	-3.52064	29.7137	13.5668	23.4441	-2.83444	4.47114	0.9361	7.36415	8.7629	17.6421	13.4762	7.00321	4.87558	7.18093
	261	-3.05122	-3.9792	1.56612	-5.97497	-4.09467	35.6213	15.4347	19.4219	-0.366989	0.127095	3.14623	13.4473	9.21132	10.9575	16.7405	4.30964	5.0028	3.99541
	262	-1.06388	-1.77205	2.99066	-0.559526	-6.85859	36.7507	14.3236	29.6827	-2.82273	6.47634	4.13727	7.52201	13.5815	14.8584	13.8508	5.86948	2.33603	5.03878
	263	-1.46403	-2.93005	1.45943	-0.455835	-2.70953	36.2568	16.1259	19.9335	10.0306	4.47937	1.22072	15.4485	13.7273	11.8284	16.203	5.40711	1.16976	4.32946
	264	-0.471947	-3.20819	5.5349	-5.33446	-6.06735	37.1332	16.8714	26.1641	10.2106	5.86019	1.08513	11.4747	9.61097	12.58	10.2083	4.48841	-1.67507	2.63494
	265	-3.23041	-5.12466	3.77608	-2.04789	-1.16739	27.9178	11.9508	21.1019	9.45289	5.33652	-0.689728	11.0202	15.6744	17.5649	14.7879	4.75411	2.555	5.10343
	266	-0.123693	-5.33453	-0.886078	-0.508084	-3.0954	34.9273	17.759	13.9518	5.78817	2.39946	-0.249606	10.6034	13.1781	9.182	16.7188	2.26566	0.711289	2.63005
	267	-4.32614	-2.06818	3.011	-2.42031	0.0936595	35.739	20.1377	23.1418	5.16102	2.10288	1.52695	8.02698	11.7457	7.27881	17.9697	1.91377	1.20129	0.0222838
	268	2.2513	-1.16506	5.40765	2.35088	-1.759	38.0279	19.1035	26.6571	7.59038	-0.312307	0.00593621	7.29481	13.8178	12.021	17.7317	2.93302	2.32122	-0.253017
	269	1.48218	-4.12376	6.25282	1.45583	-5.68707	34.237	13.4851	25.5565	-7.15703	1.59334	5.79025	7.91012	13.241	12.6326	18.2962	-0.210413	3.83518	1.8395
	270	0.576408	-8.0586	13.731	-5.73612	2.77776	37.578	19.1997	29.9506	3.35865	3.04725	0.63907	14.4914	11.6631	17.684	19.503	1.19716	3.40497	1.60952
	271	2.86758	-5.28296	4.11599	-4.54208	-6.27986	38.3899	17.0042	18.6366	0.789221	3.79759	4.23373	9.13683	11.5576	13.3151	11.118	1.78684	1.71037	0.476319
	272	-2.68178	-5.55234	0.960841	-1.4674	-2.33807	38.4589	14.8537	24.0719	5.93813	2.52097	4.48546	10.8794	8.75644	14.2446	16.8272	3.59117	1.85815	1.11816
	273	-1.40324	-3.45481	2.59178	4.78591	-2.8189	29.9637	14.925	16.9368	14.9367	8.03275	0.60538	7.76155	16.0907	9.36177	12.3089	4.85501	2.31664	0.0113309
	274	-1.50352	-5.75998	5.63541	-2.72176	-7.03395	32.6934	17.1329	20.3848	2.20745	2.84318	2.6505	16.5322	9.00848	15.8819	12.6179	-1.71985	0.652941	1.92583
	275	-1.15108	-4.38514	5.3189	-3.39568	-1.75003	32.8819	12.9126	28.8444	-4.21182	1.05452	-2.75826	8.33502	12.4788	16.2768	16.2003	1.02674	2.31521	2.17759
	276	-1.60505	-4.26427	-1.82868	-1.92613	-6.17809	37.5878	12.6562	20.931	8.60317	3.10545	0.786095	9.28597	9.30182	18.2899	16.0144	-0.721579	-1.39282	-0.385872
	277	-2.25969	-2.22304	4.59515	-4.67516	2.87729	30.0928	14.4774	23.0759	2.1069	5.35519	4.69259	12.7381	11.7628	12.442	18.2354	0.751382	-0.666011	5.07673
	278	0.467616	-4.3683	1.23302	2.79497	-5.59773	32.7452	16.1563	34.2548	-6.66612	4.80456	4.18306	9.65278	9.48396	9.57162	11.0635	0.333048	-0.303304	-1.26502
	279	2.59822	-6.5782	3.89639	-5.11263	-2.42277	37.885	14.8962	17.0141	-4.04752	6.64654	1.63956	12.2724	15.4553	11.5384	15.8483	2.64415	1.06238	2.63737
	280	1.15866	-4.61932	2.09597	-4.58352	2.91062	33.7145	16.7031	12.7142	4.92265	3.21954	-0.771646	9.08589	10.4026	9.44529	14.6802	-0.610684	0.0556475	0.702285
	281	-2.87818	-5.11664	5.21124	3.03509	-0.505263	36.488	18.0029	20.6167	1.79087	3.93527	3.90202	10.3779	9.42683	11.3766	16.0378	-1.03091	-1.26328	-0.850381
	282	-1.515	-2.38085	2.34966	-1.37251	0.650428	38.1873	14.4245	23.1244	1.57078	5.29767	6.7672	14.2916	12.5895	12.3402	20.4108	0.944142	-0.505804	-0.485514
	283	2.66297	-2.58116	0.404927	5.53427	-5.05784	36.6	13.8657	18.954	8.17858	8.05907	0.0952277	13.2095	12.506	12.5315	12.418	-0.795483	0.0529521	-0.910699
	284	4.34412	-5.73827	9.50998	-1.27415	-2.27584	36.1243	15.9151	20.8888	2.88346	7.25159	0.554425	14.3029	11.7646	14.0045	14.8287	-0.726277	-0.328189	-0.134567
	285	-0.782339	-7.97264	5.79282	-3.02266	1.05424	35.4112	17.1762	21.152	6.8396	4.46698	-0.975672	13.104	8.8316	16.0342	13.1256	0.357988	1.2138	-0.0393221
	286	-2.08962	-3.59844	6.17868	1.94408	-3.02115	36.4153	15.4226	33.6639	-9.45465	4.61196	1.51535	10.8731	8.90009	10.6764	8.20856	1.03921	-2.39798	1.47137
	287	-0.12863	-5.20432	7.3245	-4.09816	-4.4386	35.6452	17.3009	26.8385	5.13143	3.66578	-1.45298	11.479	11.2172	8.19392	11.2938	-2.30518	-0.98122	-0.982638
	288	5.84563	-5.35601	1.64019	1.24124	-6.70188	37.2153	14.3042	27.7175	0.883665	3.39759	1.84684	6.04617	8.97765	11.0686	9.28463	-2.17947	-2.23057	1.60141
	289	-4.33248	0.485183	3.24016	-2.06772	3.45105	26.2597	12.8121	16.7307	5.91941	3.35794	0.767161	7.56777	13.1556	12.7858	11.6615	-1.27467	0.420798	-0.481859
	290	-0.520451	-1.34817	2.60672	-2.51613	-2.45989	39.885	13.5318	24.2913	4.68436	2.77157	-2.09153	11.4225	5.34239	8.77856	13.4579	-1.32278	-0.129098	-0.794613
	291	-3.93849	-1.05279	6.05432	-3.32502	-8.11182	35.4047	17.6065	18.4141	-8.74954	-0.681389	1.8395	8.62217	8.11102	10.5984	10.0712	-2.98227	0.382461	-2.83662
	292	-3.19945	-0.789383	4.1656	3.70445	-0.760917	27.3654	17.2963	28.0626	-4.14667	2.62374	1.0845	9.74273	9.35892	9.56026	6.10782	2.6571	-3.34033	2.79621
	293	5.72072	-2.419	10.4502	0.0969649	-3.69559	35.9959	14.7233	32.5081	1.73481	9.11337	1.0145	7.84656	7.28885	6.13959	12.7257	-3.62613	-1.36704	-1.31337
	294	-3.01157	-3.06357	6.44718	-5.39498	-4.77844	42.0088	15.605	23.9718	1.54169	4.15593	1.32781	10.6297	8.10694	6.29582	7.59289	1.23696	0.854334	1.9281
	295	-4.28039	-3.21899	7.5392	-4.70238	-5.36479	36.6605	13.529	21.1152	3.07772	5.48253	5.45973	9.19861	4.62908	6.74212	8.87319	-0.618112	0.900518	-2.08543
	296	-0.371098	-4.86791	7.96985	10.9375	0.439748	40.8567	11.5936	25.8955	1.62999	5.51377	0.131341	10.5792	8.30213	6.92817	10.4489	-3.18671	-2.51077	4.51615
	297	-4.22541	-5.75959	9.78483	-0.16568	3.699	33.0587	14.0777	28.0937	-1.37231	4.12162	-1.42854	5.18995	6.24389	7.1336	6.76981	-2.59584	-0.970039	4.03353
	298	-3.4729	-6.19124	4.67768	5.14058	-1.65395	28.7156	18.5573	30.4421	-2.11123	2.84582	6.70594	5.21797	2.68832	5.68029	8.40339	-1.80893	-2.43238	-0.596429
	299	-0.176809	-6.15167	2.90242	-3.67222	-6.94452	36.6178	14.2275	30.5968	-6.75827	5.60544	0.555856	6.7401	4.1153	3.88724	8.44812	-1.26997	-1.2461	0.539513
	300	7.00562	-6.59222	9.67533	-3.75903	-4.56914	33.9313	17.7244	22.7115	2.06127	6.50607	-1.00686	5.95706	6.31981	8.7648	5.15705	-1.84226	-0.960781	-3.88901
	301	-1.73115	-0.657579	1.07827	-1.46829	-1.5482	37.5003	12.5337	27.1827	-1.05671	7.06373	0.947118	3.73981	3.46611	4.44018	2.82441	0.205442	1.65881	1.12129
	302	0.782852	-2.64483	3.94065	-7.65318	-7.71858	31.9354	13.5329	16.9827	7.1827	3.97733	-0.784579	3.80304	3.50461	2.16501	3.83996	-4.37531	1.78078	-0.740825
	303	-4.1752	-3.78036	7.79784	-2.22955	-1.10667	40.3171	17.6089	21.5861	-0.0339771	6.18872	1.71947	5.11989	3.04056	7.24189	7.36238	0.702981	0.367138	4.73135
	304	-0.413999	-6.86838	4.59073	6.77862	0.299605	32.057	14.7793	18.8309	-10.5247	2.24778	-2.15841	5.56234	5.14435	7.12015	6.47652	-0.913872	1.24476	-1.65632
	305	-3.56225	-7.63212	4.91936	-1.77625	-4.96483	23.57	17.4638	24.066	-6.53133	6.27945	1.08589	5.23772	4.3798	4.1712	3.57325	-0.150002	1.30604	1.16212
	306	-2.27624	-5.58845	5.17739	-2.27069	-3.20122	36.6469	11.2534	25.4808	-0.175447	3.75587	5.18266	2.02121	4.12846	3.80342	5.33831	-0.759236	0.0554384	0.0696749
	307	-1.36584	-7.38867	3.56815	0.78314	-11.3448	34.6159	15.5415	29.356	-0.291893	3.95734	0.0593151	5.78169	2.91554	4.24524	5.30372	-1.38358	-1.67024	-2.46973
	308	2.15723	-4.82134	3.23552	-3.07066	-6.422	31.6638	14.8773	26.4261	-6.18412	5.95055	6.13209	1.23284	4.11018	1.33322	4.23438	-4.6389	3.35408	2.37468
	309	0.0824076	-4.19902	6.06515	-2.41218	-1.23253	40.7666	18.4711	29.468	-2.56565	5.29823	1.38092	3.57654	3.40485	1.0465	4.90973	2.58718	-0.757912	2.91228
	310	0.856246	-3.3505	3.81118	-1.95098	0.878972	38.8846	15.8086	20.5512	-5.83481	3.88421	0.347377	1.07422	2.97732	3.33136	4.12973	0.12662	2.68707	3.71171
	311	-0.783895	-5.54512	4.48072	-0.36353	5.65214	31.0256	14.5642	17.2216	1.66701	4.05098	2.85464	1.54662	0.230406	-1.40461	1.8713	-0.907091	-2.2806	7.0315
	312	4.33903	-3.11113	4.37264	-1.98208	-6.40072	24.7099	15.2442	17.6634	12.2206	1.7187	0.997925	2.4882	4.56161	2.10828	1.26595	-0.317458	-1.3037	1.62066
	313	-1.78791	-4.22848	0.221034	1.7279	-6.23499	29.8886	13.8795	18.994	7.97279	2.88025	2.9951	1.84958	5.65108	4.17656	5.23863	4.86729	0.547199	3.37874
	314	-0.842091	-4.36462	3.91772	-0.0669634	0.143641	37.1462	11.1335	19.1937	8.60903	2.5271	3.36696	3.43311	0.506645	4.60535	1.52739	-0.416753	-0.311659	3.36644
	315	3.54927	-2.06643	6.31091	-1.29657	-6.88482	36.8926	13.4651	26.2762	-1.53419	5.42372	6.21111	3.36076	1.19009	0.516865	1.52365	1.9055	1.72302	4.67531
	316	0.650211	-7.37588	5.18694	-0.956828	-6.28991	32.6072	10.5015	22.2159	-1.8325	4.21825	4.51203	1.01884	2.07738	1.24481	2.90201	-2.40072	3.55818	4.7609
	317	0.531862	-5.96254	5.50002	-3.23851	-6.28397	34.3116	13.0832	26.9135	4.74866	7.45798	2.48264	2.55665	1.41128	4.10756	3.28351	-1.20523	-1.28149	3.02715
	318	-3.11192	-6.48363	6.71675	-7.68418	0.54838	40.1172	13.1657	31.1407	6.38484	3.07501	0.222977	1.03224	2.72413	2.27073	1.14122	1.10523	-0.39371	2.18342
	319	-0.839967	-4.45142	0.825892	-2.47405	-1.47439	38.8551	12.0024	23.7885	4.82129	5.50426	-1.5574	2.32365	1.40381	2.57471	0.61081	3.02	1.05227	0.482928
	320	2.54081	-6.48318	6.53857	-2.75675	-4.20115	38.7982	18.2801	23.9664	-2.81291	0.484692	1.96147	1.79544	4.73961	0.280259	0.656804	0.746582	0.767779	3.97322
	321	-5.05052	-3.74744	6.57115	1.6844	-6.1913	40.9741	13.5011	32.7228	1.06567	3.32263	-0.554874	0.214605	4.23846	2.46103	2.27578	5.87072	2.24259	5.82361
	322	1.06628	1.78653	1.95957	10.6529	-0.825819	36.7293	13.7712	21.9147	-1.35539	6.41472	2.67287	1.89034	2.68528	3.14734	3.3188	3.2204	2.40373	3.72192
	323	1.56818	-4.50642	4.37053	-0.399363	1.30332	28.8327	13.573	26.3897	-3.36724	8.34728	6.47798	1.57708	-1.85425	-0.72534	2.67658	3.57645	1.57762	6.91106
	324	-3.38734	1.71606	2.68318	1.15674	4.51651	38.8798	12.8651	24.636	1.16883	4.89838	0.478883	-0.0568167	0.00613541	0.104787	-1.11907	0.197852	3.58386	3.80455
	325	-5.1454	-5.38841	11.4371	-2.03619	1.33381	37.947	16.0436	26.1723	-1.77409	6.65556	1.46426	0.620379	-0.141786	-1.56624	-2.29737	2.59468	3.46444	6.96923
	326	-1.88456	-2.70174	4.05302	-5.50147	-2.04753	32.461	13.283	16.6582	3.28913	6.14625	0.0519543	0.266939	3.60134	0.469111	5.08966	1.88069	4.03487	7.39608
	327	0.628961	-6.67859	5.25326	-2.58885	7.06844	45.7031	11.8262	22.2354	6.31223	5.17407	1.8926	1.01392	1.34442	0.898602	6.35924	2.48501	-0.519658	6.21826
	328	-5.01105	-0.571777	10.8448	2.06407	-6.50754	36.7745	13.1704	20.7081	-2.60517	6.86603	5.00319	-0.768813	0.11304	2.97467	2.54716	4.26098	5.31001	3.88678
	329	-0.509527	-5.14856	2.86596	-5.40206	-3.61303	43.0982	12.0799	25.2306	9.47428	2.64654	2.46293	0.122777	3.03996	1.57905	1.64596	6.75308	4.93512	8.68665
	330	2.91558	-2.64983	7.8163	-2.88245	1.93987	31.1171	13.5534	23.7692	0.28346	2.68687	1.81599	1.49912	-0.513575	1.1471	0.360974	2.53055	4.69773	6.12056
	331	-2.1993	-1.51994	4.77225	0.553973	0.743229	40.6631	11.3443	25.6324	-4.92466	6.175	4.76884	1.17177	3.32081	3.13339	6.90215	5.1238	5.84924	4.37016
	332	-1.56105	-3.10124	10.2796	-3.35425	-2.09586	31.8195	13.1345	19.2948	5.85616	5.38847	3.48806	3.03556	3.70394	3.87	-2.11796	3.58112	6.64901	6.78263
	333	-0.351086	-6.46579	2.76227	4.73165	1.71231	40.5037	13.7827	32.7142	-4.36944	6.33024	4.66799	2.67459	2.13311	2.53894	1.54375	3.63091	6.47403	5.65118
	334	7.2034	-5.64601	1.06074	0.0987322	-2.88953	32.9735	12.6205	17.4757	4.6805	5.51004	-1.06665	4.53873	0.44036	2.24733	3.60297	4.88999	2.01604	13.3304
	335	6.51765	0.857387	2.83393	3.13399	-4.44383	27.8024	11.4302	31.3644	-0.935755	7.5982	3.71881	0.19851	0.121113	0.663549	1.0225	6.01158	7.41405	10.5003
	336	-0.895323	-2.98998	6.02617	-6.46601	3.47228	16.0533	14.0602	30.7986	11.7083	6.88326	2.29733	0.908816	0.53159	0.50715	0.195042	11.1395	7.82677	3.85375
	337	-1.38221	-1.64767	2.45748	-4.87208	-2.25408	45.6355	12.4705	24.0147	-0.610085	3.05749	0.407596	-0.0738194	-0.253527	-2.09481	2.4287	2.279	4.29604	6.74426
	338	-4.16311	-0.516427	3.82479	-0.510327	-3.66322	34.1039	13.4006	25.2151	-7.84883	9.28329	1.84734	1.27101	3.01503	-0.608384	-1.24898	5.47206	5.5437	3.30871
	339	-2.78774	-0.565076	4.539	-2.54053	-1.66304	35.2884	14.3826	29.0047	-3.2284	6.09303	0.345799	-0.14677	2.1878	-2.61342	3.34937	9.08389	5.79792	4.37123
	340	1.90662	-5.99338	16.261	8.76387	-8.27962	37.3455	15.0194	21.054	-3.70545	4.66436	-1.7417	0.464238	-0.577906	-0.0353271	1.82534	3.36482	5.42112	8.71456
	341	-5.62328	-5.79157	4.08202	-2.84656	-2.38279	36.6241	12.9138	32.947	3.41394	5.53926	3.89265	-1.60177	0.0275966	0.44921	6.63448	5.38944	2.70307	10.4723
	342	-4.68873	-3.64207	0.201581	-1.22061	4.59809	39.6915	13.8971	17.9132	6.69345	7.28864	-1.07961	5.71201	-2.37195	1.79928	2.71418	0.0461863	10.9659	8.64934
	343	-1.55698	-5.90987	10.8729	-2.07491	0.868488	41.574	14.2409	30.2898	11.4423	5.46113	3.9767	-0.420987	1.68963	-0.110491	0.650575	8.76524	7.52898	14.769
	344	12.2526	-4.04794	3.91269	-0.652025	-6.07864	42.3796	14.5098	28.5171	-8.97228	4.60317	0.190978	0.526587	1.18564	0.203339	1.56164	5.91492	12.103	9.67628
	345	-5.03434	-5.11806	7.63082	-4.77838	7.86594	33.8528	16.2181	26.2054	3.14081	9.08663	6.29159	0.918692	1.5215	2.54631	-0.813134	6.54888	3.66846	7.92253
	346	-0.834038	-3.02844	4.04969	-4.67302	6.59815	39.1288	12.8868	31.5559	0.0698896	5.36676	2.6146	0.905976	1.32062	3.51843	-2.24348	9.20631	11.6405	12.4709
	347	-4.06856	-4.29381	6.08547	-1.44509	-5.71816	35.4031	11.3612	25.7738	-2.87023	0.535438	5.81958	4.89081	-1.31978	-0.261903	-2.03259	5.94569	5.89368	9.51491
	348	0.438206	-5.21611	7.48663	-3.29579	-6.63298	30.139	15.6643	26.6029	-0.864745	7.63802	-0.196966	-1.95504	-0.59742	1.41011	0.628631	3.91965	7.14492	13.7394
	349	-4.14753	-2.19965	8.4078	6.79327	-8.70259	37.0077	15.9498	30.113	4.51216	6.24373	0.985036	0.812208	-0.194195	5.27993	1.41951	10.5792	12.8972	6.74406
	350	-0.256881	-4.87738	7.0169	-5.24973	9.68101	37.1064	9.56339	22.2225	-1.45514	5.63224	-1.10881	1.08382	0.431177	-3.47947	1.43212	7.35681	7.8986	7.50105
	351	-3.20115	-5.40419	0.170368	-3.55599	-2.74313	35.7303	12.3976	28.3479	-1.67788	3.51502	-0.224729	2.16004	5.72634	-2.02787	0.107205	8.79705	8.91966	13.7624
	352	-2.62731	6.29313	-4.16166	0.666399	7.1156	33.1521	13.902	26.4168	6.72701	5.70073	2.43109	-0.473156	0.980005	1.46999	0.645727	10.0732	8.70497	5.44205
	353	2.37035	-4.48406	6.88146	3.71148	11.3522	31.391	15.679	18.9585	-0.438089	5.14214	-1.95736	-0.463777	-0.824416	0.708297	6.10331	9.04552	7.04742	10.0043
	354	-2.43586	-1.44326	3.65012	-6.19201	-0.853317	44.8806	11.0677	28.5488	-6.02159	4.63947	1.8554	1.37116	0.242995	3.13912	-0.412958	9.99431	5.06575	9.54479
	355	1.69772	-7.18038	14.5713	2.4002	0.344338	40.9851	12.2716	17.2481	1.01771	5.55059	4.08122	0.866955	-0.600164	0.0445126	-1.18155	7.41504	5.67078	12.2011
	356	-3.93848	-9.74316	1.4324	-4.60749	1.83696	47.9488	12.4655	22.7449	-0.0545177	7.63495	3.69883	1.00675	2.76648	2.62321	3.75623	9.47132	12.1778	8.33949
	357	-5.91967	-2.4053	-3.54353	1.91184	-8.12605	43.6897	14.3162	18.2343	3.20388	3.60506	3.31066	1.64145	-0.416808	-3.27582	2.23356	7.86653	10.7826	7.19961
	358	4.66104	-3.22651	7.79848	-2.84379	-0.702737	41.0454	11.045	25.9379	-4.33356	8.03839	1.35339	1.18245	0.58709	-2.91624	1.86654	2.4791	8.76984	10.3945
	359	-1.86474	-7.01135	9.30487	0.0446193	-0.495177	34.1205	17.0496	32.3392	1.8141	5.77432	-6.67311	1.79049	0.0240438	1.02542	1.95992	12.6122	9.832	11.5101
	360	-4.48065	-1.00177	4.38129	15.2544	-1.61325	51.8126	10.5158	21.8167	14.0741	8.5178	-0.86125	0.530513	-3.50286	3.26904	2.53316	10.7017	3.40346	6.83773
	361												2.0097	0.31439	-2.62191	-0.119862	13.5105	8.2112	12.9211
	362												0.415631	-0.481073	6.68618	-0.450518	8.49951	9.92389	18.1888
	363												2.75487	1.31531	-0.307949	0.729381	9.9774	9.41503	12.6536
	364												0.712256	-0.462995	-0.99421	2.7053	11.6262	6.79029	10.8209
	365												1.71584	1.54047	0.0174826	6.12906	7.90069	11.4733	11.0646
	366												1.9566	-0.538879	2.00124	1.07963	11.3963	13.7009	12.1108
	367												2.36346	2.3824	3.35073	1.44784	10.0247	12.9378	13.3329
	368												0.0326569	2.10639	1.90559	3.92352	15.5353	9.84406	10.6483
	369												-1.95722	-2.49139	-3.15133	-0.925287	13.4717	15.8095	11.3988
	370												2.95322	-0.860857	0.00761272	-1.91997	15.2555	11.7045	14.4546
	371												4.22887	-0.803682	2.64575	3.7317	10.3879	14.78	12.9258
	372												0.253878	2.99434	-0.923522	0.0789991	9.91366	12.6431	12.0185
	373												-0.0161272	0.243044	-0.434739	1.71204	10.2668	8.85116	9.90304
	374												1.31477	0.243858	0.407645	0.733476	15.8489	15.0565	13.7892
	375												0.886036	0.583226	-1.20446	1.3449	13.6106	11.8558	5.86728
	376												-0.426512	0.837581	5.74903	2.72959	11.7347	10.0788	14.3516
	377												-2.00903	0.351789	1.88236	0.41029	12.2234	6.45279	12.6447
	378												1.08964	0.896401	-3.52052	2.9201	10.1134	14.7849	9.5842
	379												3.89013	3.45253	-1.82479	-0.276623	15.7738	16.4388	11.3015
	380												6.88938	-1.68294	-1.0925	3.97545	3.27713	10.4497	15.0979
	381												-1.47493	0.977352	-1.79897	3.78639	9.01941	11.8636	15.1835
	382												0.767709	2.70463	-1.8385	6.85757	11.1605	7.75328	8.63038
	383												0.858969	3.26646	2.31868	-1.06263	19.3307	10.6411	16.1479
	384												-0.89959	0.933438	-0.406096	3.709	11.5942	13.1488	13.5537
	385												1.89085	2.86749	-0.484957	-1.74252	13.0436	8.88006	22.4267
	386												-0.840442	-0.799583	0.319116	6.38798	8.22191	14.5358	14
	387												-1.51516	1.53883	-0.257469	4.38692	14.3789	16.6234	10.7795
	388												1.38096	0.492068	1.77001	7.1829	13.016	11.926	12.2214
	389												1.80412	0.59247	-2.84679	-2.09334	12.735	16.5557	17.9049
	390												-1.81617	1.82697	-0.784756	2.42221	13.596	5.18037	12.6403
	391												2.41368	0.899894	2.79625	3.6423	13.6856	15.6398	14.7986
	392												0.635199	-1.77956	2.07542	4.41198	13.6509	11.7903	16.0931
	393												2.12659	-1.37491	1.02747	-1.92603	17.3363	15.6836	17.0726
	394												4.38049	3.2579	-0.651298	-0.350749	17.1791	11.7687	15.7894
	395												1.29358	2.26647	1.24422	0.676505	12.1017	11.0626	15.2546
	396												-0.364249	-0.413083	-0.622256	2.39849	17.8833	10.0741	11.5813
	397												0.0423599	2.1321	-2.57632	-0.146547	17.735	8.47384	9.45076
	398												1.90256	-0.142204	1.24259	0.824938	16.8588	13.2766	12.532
	399												3.25253	2.20127	-1.16252	4.99244	14.7686	12.337	14.2981
	400												1.48577	5.5255	-1.19187	3.50171	5.02714	20.0101	16.8386
	401												1.12802	-0.353834	-0.352915	1.40034	14.0596	15.3488	8.24554
	402												0.360133	0.661011	-0.240446	1.03179	8.21253	9.8764	13.6093
	403												0.538276	1.09118	-1.71666	3.14908	11.6421	10.1586	16.6772
	404												5.02304	-0.959463	6.82775	2.04158	11.1553	21.6736	16.8274
	405												2.54611	0.990905	-0.217917	2.05655	4.27054	9.23386	12.5887
	406												0.61691	1.00798	-0.0647283	5.60343	23.1439	7.87181	13.8087
	407												0.435794	0.34835	0.359892	4.52381	18.5979	14.5934	13.6201
	408												2.99035	2.84772	-3.37642	5.78291	10.648	12.6921	13.1167
	409												-0.414942	3.08932	6.84261	2.49616	13.0269	10.4488	16.8665
	410												-1.50897	-1.30992	-3.16618	0.556919	16.5488	15.2094	17.8667
	411												4.90884	-3.16138	1.21549	0.479744	5.25575	5.80395	11.966
	412												3.60099	1.46783	2.87802	2.59548	6.66349	11.9853	22.2523
	413												-2.78793	2.1374	3.67216	1.2769	10.7623	5.49856	15.9739
	414												-0.670514	1.31186	3.52167	-3.64865	11.684	16.1832	10.3105
	415												2.16492	-0.391524	1.83216	2.01655	18.0847	13.885	16.8798
	416												0.817735	1.37038	-1.76962	-0.744863	14.1767	17.7334	12.3155
	417												1.46654	0.0301671	-3.88566	-0.231524	9.85007	12.7958	10.0064
	418												3.18242	3.77572	-2.61506	3.91235	16.5686	7.56022	12.379
	419												-0.582297	4.61353	3.05189	3.01037	15.8781	11.0485	16.4354

## Sheet: Figure 2K,L
	Time (s)	Indo-1 Ratio (au)
		5 min pulse			10 min pulse			15 min pulse			30 min pulse
	0	10.4648	8.93663	10.6819	8.72501	9.98851	7.7608	18.1901	10.1671	7.77065	11.6268	4.85126	10.63
	2	13.6731	8.0902	9.65969	6.63402	8.41002	8.81968	15.7429	9.50552	9.62631	12.9617	7.54289	6.3743
	4	14.1674	9.17331	9.87319	9.76938	11.3688	9.4788	9.43289	11.0422	8.5107	10.7132	6.05452	8.59182
	6	11.8103	9.24053	10.4203	7.86627	11.2119	8.77625	11.8112	10.0838	9.50721	10.6442	7.0332	7.4696
	8	12.2608	8.93417	10.2507	9.07435	8.38203	8.53131	6.4951	8.59053	7.1489	8.92741	5.90859	7.59671
	10	10.3712	10.2716	10.0873	7.86717	10.4	6.87873	12.0588	9.99872	7.74942	10.9335	4.89112	6.38489
	12	10.9578	8.31634	11.2434	8.18274	11.4017	7.73735	14.4594	10.4333	9.61427	10.7006	5.62493	8.92312
	14	11.7399	8.48656	8.25699	8.33582	6.79088	7.86393	14.4782	11.6639	7.8634	10.7544	6.05088	8.03052
	16	10.2685	7.12606	10.792	8.94394	8.32065	9.1929	13.117	11.0473	8.84112	10.6794	4.09129	6.32583
	18	8.34251	6.80712	11.4768	6.48437	10.7766	8.55963	7.73348	8.56514	5.15439	11.0881	6.11168	9.00963
	20	11.6171	7.49421	7.79507	6.47996	9.91229	6.82415	8.5808	8.2444	6.90433	10.2729	3.39451	4.3336
	22	8.94886	7.42575	6.67071	8.35525	7.0739	7.56278	13.0931	8.62754	4.49977	8.62199	5.0223	6.8123
	24	6.87904	5.57046	8.0209	6.96544	6.52225	5.90646	8.6881	5.72591	3.80062	7.77917	1.92228	4.32982
	26	6.67125	5.98803	5.01141	4.54872	9.54704	4.026	9.95988	4.51876	5.10189	6.98565	4.52096	4.05436
	28	6.76689	4.72248	4.86651	7.48201	3.89959	4.23897	2.50698	3.99613	1.48955	7.44757	0.736256	3.5639
	30	4.28623	5.3392	3.23938	4.3274	3.80026	3.72782	10.2674	3.81638	3.52343	5.0023	4.194	4.55316
	32	4.02055	2.37152	4.34444	4.8677	7.07629	3.20736	7.21983	3.7727	5.06755	6.19942	1.88277	2.75903
	34	5.76116	3.69679	4.2145	4.92358	3.82031	1.75824	3.69603	3.75977	2.32584	3.60612	-0.24373	2.57195
	36	0.121381	2.02081	2.31089	0.428545	1.65968	1.38124	3.8615	2.25542	3.2894	2.9804	0.426827	1.36615
	38	2.99447	1.80064	-0.0361534	1.47416	1.69537	1.90199	14.0908	4.29144	2.36304	4.39729	2.20611	1.75828
	40	0.237648	1.59056	1.54554	3.60755	-0.720314	3.12258	1.05015	3.83947	2.01373	3.56508	0.886186	0.551968
	42	1.74402	3.6565	0.566019	2.63325	2.02894	1.39133	6.68576	2.10485	1.88023	2.02055	-0.768287	0.548934
	44	0.34397	1.3069	-0.218453	4.95713	0.86508	-0.31467	3.76967	0.323048	1.41132	2.39862	-0.149668	-0.407915
	46	3.61424	0.992935	1.00298	1.13995	1.67225	-0.198865	5.55375	1.43628	2.03675	2.48369	0.220565	-0.274535
	48	1.72629	1.26473	1.36615	0.66052	-2.01547	-0.197758	3.36805	2.17117	1.5566	0.778678	-0.360646	-0.333074
	50	0.540584	0.951925	0.74748	0.71114	3.27738	0.927049	2.06009	1.52923	1.25558	0.963949	-1.81859	1.4516
	52	-1.17555	0.98763	1.53722	-1.06683	1.16649	0.90623	0.706166	2.46992	1.35721	-0.483201	-1.2578	1.824
	54	-0.461813	0.151916	0.637653	2.57465	2.75621	1.03079	0.935968	0.935466	1.53763	-0.140216	0.595734	0.869514
	56	-0.0571338	0.584492	0.778857	1.53895	-0.943221	-0.488774	1.7163	1.1903	0.24446	-0.198685	0.347882	0.165107
	58	-0.514825	0.00759691	-0.233686	0.298944	1.16723	1.20002	1.76609	2.10216	1.25721	-0.370077	-1.12989	0.321123
	60	-1.57547	1.76297	0.843255	5.31463	0.560773	-0.149958	5.40122	0.575931	-0.696478	-0.112627	0.161883	0.298915
	62	0.168535	0.698269	1.19587	0.947328	0.314577	-0.204213	-1.86606	0.379045	0.705084	-0.0697753	-0.743111	2.6174
	64	-1.76271	0.851772	2.38049	-1.36771	-0.515787	0.648204	7.10422	0.414645	1.54523	-0.758654	-0.484469	-0.0685406
	66	-0.598241	-0.0298913	-0.533679	4.3738	-1.72993	-0.0973274	4.97771	1.7221	-0.0456031	0.773531	-0.439505	0.596996
	68	0.567517	0.16713	-0.38181	-0.123833	1.22917	0.68603	5.984	-0.151666	0.0940227	2.02847	-0.851998	1.33538
	70	1.03572	-0.314884	1.89189	2.57489	-1.2573	2.78204	2.69451	0.629486	-0.0126945	0.969124	-0.18276	0.917902
	72	-1.14227	0.250451	-1.29828	1.0563	-2.34853	-0.785595	-0.665126	1.18274	-1.70179	-1.22614	-0.100886	0.500392
	74	-0.741953	-0.390129	1.37471	1.40478	2.93101	0.568353	0.878099	0.904898	-0.571546	-1.24909	-1.82238	0.392917
	76	-1.83955	1.69883	0.66232	-0.62126	1.74518	-0.259242	4.36028	0.964988	0.196364	0.526229	-0.501283	2.89346
	78	-1.07547	-0.391364	0.278366	0.195767	0.126152	-0.567277	-0.438289	0.978072	-1.32458	1.13965	-0.781537	0.116724
	80	0.396965	-0.172828	-0.683815	-2.7452	0.915452	0.316653	0.542226	-0.324578	-0.0376957	0.724651	-2.13659	0.887112
	82	-0.475922	1.071	0.94932	2.14174	-1.13693	0.2784	2.1426	-0.15772	1.21133	0.459153	-1.12149	-1.75781
	84	-0.846738	-0.279508	1.03035	-1.6155	0.410107	-0.106859	-0.521264	-0.296105	1.06618	0.060545	2.1203	-1.01978
	86	-1.00893	0.905603	-1.34652	0.924948	1.43559	0.537888	2.07097	0.501917	1.33535	-0.372238	-1.56801	-0.104997
	88	-0.751893	0.664163	-1.46929	6.93093	-0.993796	0.554405	-1.59563	0.451666	0.0896401	-1.04197	-1.5632	0.855488
	90	-1.38102	0.091414	0.610599	-0.930926	0.680324	-0.00457593	2.61781	-1.02664	-0.34565	-1.33342	-0.509451	1.78807
	92	-2.75929	-0.190023	0.513655	2.27553	0.115633	-0.0961837	-0.010427	-1.39346	0.0263229	-0.20293	0.306298	0.844605
	94	-0.378383	0.463097	-0.734109	0.785479	1.90774	-0.67889	4.52606	0.845149	-0.00473887	-0.607091	-0.928867	-1.15593
	96	-1.73429	-1.12105	-1.41264	0.859474	2.01224	-0.244053	1.2714	-0.282478	0.185692	-0.66422	-1.50861	0.752021
	98	-0.497104	0.101482	-0.478685	4.28051	2.6886	0.999639	2.30109	-0.51386	1.49301	-1.39962	-0.811218	-1.14024
	100	0.409386	-0.626575	-1.55837	-1.52003	0.789944	1.89117	1.47674	-0.72717	-0.912805	1.0702	0.0106793	-0.153089
	102	-1.07879	0.821601	0.749086	-3.12192	0.149112	-0.145475	1.5347	0.0392237	0.836708	-1.85896	-0.207169	-0.0202599
	104	-1.75159	-0.227954	-0.722798	-0.0366577	0.540525	-0.81869	0.749274	-0.466532	0.668768	1.25459	0.541458	-1.28258
	106	-0.365042	-0.541205	0.985191	-3.45362	1.19578	0.225272	0.732057	-0.454793	-1.1253	-0.700182	0.115063	-0.148236
	108	1.06706	-1.15223	-0.294767	-2.04208	1.15381	1.10609	2.43021	-0.277264	0.181658	-0.302257	-0.994185	-1.75776
	110	-1.26151	-0.309014	-0.178628	-2.72913	1.19942	0.1694	3.43374	0.3615	0.338048	-0.437673	-0.388552	-1.35372
	112	-1.8602	-0.0420883	-0.500057	-0.669894	-1.80427	0.5243	2.48373	-0.431425	-0.146379	-1.16423	0.789007	-0.0475869
	114	-1.04829	0.107853	-0.0187179	-3.45966	-0.0898329	0.788582	0.120508	1.04406	-0.788094	-0.234218	-0.935021	-0.0654116
	116	-1.8054	0.240023	-0.41404	-1.25763	-0.808902	0.323092	3.55196	0.325566	-0.0156124	0.19936	-0.045676	0.128764
	118	-1.56276	-0.695373	0.196555	-1.04162	0.0345911	-1.60109	2.04016	0.323501	-0.361095	-1.44256	-0.841759	1.10008
	120	-1.45021	0.150001	0.56334	-2.46499	1.12255	-1.36854	-2.47584	-0.683617	-0.904474	-1.64254	-2.78763	1.2303
	122	-2.04283	-0.401806	-0.433316	-1.90433	-1.71752	1.08111	-1.04277	-0.620273	-0.498896	-1.23633	-0.562199	-1.00177
	124	0.923091	-1.0642	0.981295	1.16081	2.00775	0.0439854	0.486178	0.65067	-0.680135	-1.53889	0.0474264	1.45379
	126	-4.11886	0.53232	-0.715996	-2.73193	-0.501131	-0.114743	-0.787937	0.76505	0.18829	-0.999241	-0.600591	0.757706
	128	2.68198	-1.61682	0.0764542	-1.28314	-0.249346	0.43375	1.88465	0.144336	-0.812326	0.415726	-0.149931	-0.166363
	130	-1.48429	-0.750051	0.400163	0.334114	0.0932145	0.00942115	1.03992	-0.93267	-0.439404	-1.56746	-0.172275	-1.05407
	132	0.00293241	-1.1176	-0.750266	2.09347	-0.827821	1.81399	6.80433	-0.666212	0.869889	-0.375485	0.0128935	-0.972948
	134	-0.0715946	0.843468	-0.917117	3.65708	-0.553038	-0.469512	-3.6956	-1.06341	0.802016	-1.00166	0.138641	-0.444806
	136	-2.63819	-1.47451	-0.218928	-1.29162	-0.572007	0.0657293	-1.17884	-0.0986739	-0.686441	-0.29887	2.16211	0.947716
	138	1.86646	0.207822	0.649842	-2.51206	0.0786632	0.33676	3.96103	0.0857905	-0.722134	-0.875222	-0.930629	-1.3267
	140	-1.38225	-0.98672	-0.250776	-1.81807	-0.0544616	0.157717	-0.0547456	-0.0858043	-0.587179	1.59281	-0.611637	0.852928
	142	-1.12855	-0.521683	-0.566726	-2.28486	1.69501	0.691487	3.89701	-0.759592	1.05751	0.173389	-1.02564	-1.23069
	144	-0.182025	0.288823	-0.709391	2.03508	1.19817	0.16882	1.90841	-0.88436	-0.602425	0.294904	-0.180877	-0.0767265
	146	-1.44136	-1.05265	-0.497724	0.911483	0.166417	-0.638506	-2.81679	1.46994	-0.661639	-1.27876	-0.716518	-0.823824
	148	-0.80739	0.203412	0.0381725	-2.35103	2.71988	0.0758418	2.78539	0.951276	-1.17941	-0.742379	0.49018	-1.02068
	150	-2.49994	-0.452754	0.846958	0.0636343	0.390859	-1.09905	1.07034	0.0983126	-0.289255	-0.606832	0.622791	-1.31472

## Sheet: Figure 3B,E
		OptoCAR Dark Replicate Experiment #1 : Time (min)														OptoCAR Dark Replicate Experiment #2 : Time (min)														OptoCAR Dark Replicate Experiment #3 : Time (min)
		0	0.5	1	2	3	5	8	11	13	16	20	30			0	0.5	1	2	3	5	8	11	13	16	20	30			0	0.5	1	2	3	5	8	11	13	16	20	30
	Median	1263.27	1429.34	1447.59	2125.76	2847	3152.14	3329.53	3935.43	3928.86	3464.58	3924.85	3317.12		Median	1205.96	1152.67	1234.43	1426.42	1925.01	2633.84	2718.52	2657.2	2829.48	3005.41	3111.99	2749.91		Median	1599.43	1557.09	1523.15	2090.72	2489.3	3024.39	3143.38	3342.67	3281.35	3332.09	3370.05	3136.81
	Log10 (ppERK)	Binned Histogram Data													Log10 (ppERK)	Binned Histogram Data													Log10 (ppERK)	Binned Histogram Data
		0	0.5	1	2	3	5	8	11	13	16	20	30			0	0.5	1	2	3	5	8	11	13	16	20	30			0	0.5	1	2	3	5	8	11	13	16	20	30
	2.47712	0	0	0	0	0	0	0	0	0	0	0	0		2.47712	0	0	0	0	0	0	0	0	0	0	0	0		2.47712	0	0	0	0	0	0	0	0	0	0	0	0
	2.48058	0	0	0	0	0	0	0	0	0	0	0	0		2.48058	0	0	0	0.0129995	0	0	0	0	0	0	0	0		2.48058	0	0	0	0	0	0	0	0	0	0	0	0
	2.48403	0	0	0	0	0	0	0	0	0	0	0	0		2.48403	0	0	0	0.00779971	0	0	0	0	0	0	0	0		2.48403	0	0	0	0	0	0	0	0	0	0	0	0
	2.48748	0	0	0	0	0	0	0	0	0	0	0	0		2.48748	0	0	0	0.0111424	0	0	0	0	0	0	0	0		2.48748	0	0	0	0	0	0	0	0	0	0	0	0
	2.49094	0	0	0	0	0	0	0	0	0	0	0	0		2.49094	0	0	0	0.00866634	0	0	0	0	0	0	0	0		2.49094	0	0	0	0	0	0	0	0	0	0	0	0
	2.49439	0	0	0	0	0	0	0	0	0	0	0	0		2.49439	0	0	0	0.00709064	0	0	0	0	0	0	0	0		2.49439	0	0	0	0	0	0	0	0	0	0	0	0
	2.49785	0	0	0	0	0	0	0	0	0	0	0	0		2.49785	0	0	0	0.00709064	0	0	0	0	0	0	0	0		2.49785	0	0	0	0	0	0	0	0	0	0	0	0
	2.5013	0	0	0	0	0	0	0	0	0	0	0	0		2.5013	0	0	0	0.00709064	0	0	0	0	0	0	0	0		2.5013	0	0	0	0	0	0	0	0	0	0	0	0
	2.50475	0	0	0	0	0	0	0	0	0	0	0	0		2.50475	0	0	0	0.00354532	0	0	0	0	0	0	0	0		2.50475	0	0	0	0	0	0	0	0	0	0	0	0
	2.50821	0	0	0	0	0	0	0	0	0	0	0	0		2.50821	0	0	0	0.00354532	0	0	0	0	0	0	0	0		2.50821	0	0	0	0	0	0	0	0	0	0	0	0
	2.51166	0	0	0	0	0	0	0	0	0	0	0	0		2.51166	0	0	0	0.00354532	0	0	0	0	0	0	0	0		2.51166	0	0	0	0	0	0	0	0	0	0	0	0
	2.51512	0	0	0	0	0	0	0	0	0	0	0	0		2.51512	0	0	0	0	0	0	0	0	0	0	0	0		2.51512	0	0	0	0	0	0	0	0	0	0	0	0
	2.51857	0	0	0	0	0	0	0	0	0	0	0	0		2.51857	0	0	0	0	0	0	0	0	0	0	0	0		2.51857	0	0	0	0	0	0	0	0	0	0	0	0
	2.52202	0	0	0	0	0	0	0	0	0	0	0	0		2.52202	0	0	0	0.00354532	0	0	0	0	0	0	0	0		2.52202	0	0	0	0	0	0	0	0	0	0	0	0
	2.52548	0	0	0	0	0	0	0	0	0	0	0	0		2.52548	0	0	0	0.00354532	0	0	0	0	0	0	0	0		2.52548	0	0	0	0	0	0	0	0	0	0	0	0
	2.52893	0	0	0	0	0	0	0	0	0	0	0	0		2.52893	0	0	0	0.00354532	0	0	0	0	0	0	0	0		2.52893	0	0	0	0	0	0	0	0	0	0	0	0
	2.53239	0	0	0	0	0	0	0	0	0	0	0	0		2.53239	0	0	0	0.00354532	0	0	0	0	0	0	0	0		2.53239	0	0	0	0	0	0	0	0	0	0	0	0
	2.53584	0	0	0	0	0	0	0	0	0	0	0	0		2.53584	0	0	0	0.00354532	0	0	0	0	0	0	0	0		2.53584	0	0	0	0	0	0	0	0	0	0	0	0
	2.53929	0	0	0	0	0	0	0	0	0	0	0	0		2.53929	0	0	0	0.00354532	0	0	0	0	0	0	0	0		2.53929	0	0	0	0	0	0	0	0	0	0	0	0
	2.54275	0	0	0	0	0	0	0	0	0	0	0	0		2.54275	0	0	0	0.00354532	0	0	0	0	0	0	0	0		2.54275	0	0	0	0	0	0	0	0	0	0	0	0
	2.5462	0	0	0	0	0	0	0	0	0	0	0	0		2.5462	0	0	0	0.00354532	0	0	0	0	0	0	0	0		2.5462	0	0	0	0	0	0	0	0	0	0	0	0
	2.54966	0	0	0	0	0	0	0	0	0	0	0	0		2.54966	0	0	0	0.010636	0	0	0	0	0	0	0	0		2.54966	0	0	0	0	0	0	0	0	0	0	0	0
	2.55311	0	0	0	0	0	0	0	0	0	0	0	0		2.55311	0	0	0	0.010636	0	0	0	0	0	0	0	0		2.55311	0	0	0	0	0	0	0	0	0	0	0	0
	2.55656	0	0	0	0	0	0	0	0	0.00327811	0	0	0		2.55656	0	0	0	0.010636	0	0	0	0	0	0	0	0		2.55656	0	0	0	0	0	0	0	0	0	0	0	0
	2.56002	0	0	0	0	0	0	0	0	0.00327811	0	0	0		2.56002	0	0	0	0.00709064	0	0	0	0	0	0	0	0		2.56002	0	0	0	0	0	0	0	0	0	0	0	0
	2.56347	0.00335372	0	0	0	0	0	0	0	0.00327811	0	0	0		2.56347	0	0	0	0.00709064	0	0	0	0	0	0	0	0		2.56347	0	0	0	0	0	0	0	0	0	0	0	0
	2.56693	0.00335372	0	0	0	0	0	0	0	0.00327811	0	0	0		2.56693	0	0	0	0.00709064	0	0	0	0	0	0	0	0		2.56693	0	0	0	0	0	0	0	0	0	0	0	0
	2.57038	0.00335372	0	0	0	0	0	0	0	0.00327811	0	0	0		2.57038	0	0	0	0.00709064	0	0	0	0	0	0	0	0		2.57038	0	0	0	0	0	0	0	0	0	0	0	0
	2.57383	0.00335372	0	0	0	0	0	0	0	0.00327811	0	0	0		2.57383	0	0	0	0.00709064	0	0	0	0	0	0	0	0		2.57383	0	0	0	0	0	0	0	0	0	0	0	0
	2.57729	0.00335372	0	0	0	0	0	0	0.00326883	0.00327811	0	0	0		2.57729	0	0	0	0.00709064	0	0	0	0	0	0	0	0		2.57729	0	0	0	0	0	0	0	0	0	0	0	0
	2.58074	0.00335372	0	0	0	0	0	0	0.00326883	0.00327811	0	0	0		2.58074	0	0	0	0.00709064	0	0	0	0	0	0	0	0		2.58074	0	0	0	0	0	0	0	0	0	0	0	0
	2.5842	0.00335372	0	0	0	0	0	0	0.00326883	0.00327811	0	0	0		2.5842	0	0	0	0.010636	0	0	0	0	0	0	0	0		2.5842	0	0	0	0	0	0	0	0	0	0	0	0
	2.58765	0.00335372	0	0	0	0	0	0	0.00326883	0.00327811	0	0	0		2.58765	0	0	0	0.00354532	0	0	0	0	0	0	0	0		2.58765	0	0	0	0	0	0	0	0	0	0	0	0
	2.5911	0.00335372	0	0	0	0	0	0	0.00326883	0.00327811	0	0	0		2.5911	0	0	0	0.00354532	0	0	0	0	0	0	0	0		2.5911	0	0	0	0	0	0	0	0	0	0	0	0
	2.59456	0.00335372	0	0	0	0	0	0	0.00326883	0	0	0	0		2.59456	0	0	0	0.00354532	0	0	0	0	0	0	0	0		2.59456	0	0	0	0	0	0	0	0	0	0	0	0
	2.59801	0.00335372	0	0	0	0	0	0	0.00326883	0	0	0	0		2.59801	0	0	0	0.00354532	0	0	0	0.00335842	0	0	0	0		2.59801	0	0	0	0	0	0	0	0	0	0	0	0
	2.60147	0	0	0	0	0	0	0	0.00326883	0	0	0	0		2.60147	0	0	0	0.00354532	0	0	0	0.00335842	0	0	0	0		2.60147	0	0	0	0	0	0	0	0	0	0	0	0
	2.60492	0	0	0	0	0	0	0	0.00326883	0	0	0	0		2.60492	0	0	0	0.00354532	0	0	0	0.00335842	0	0	0	0		2.60492	0	0	0	0	0	0	0	0	0	0	0	0
	2.60837	0	0	0	0	0	0	0	0.00326883	0	0	0	0		2.60837	0	0	0	0.00354532	0	0	0	0.00335842	0	0	0	0		2.60837	0	0	0	0	0	0	0	0	0	0	0	0
	2.61183	0	0	0	0	0	0	0	0.00326883	0	0	0	0		2.61183	0	0	0	0.00354532	0	0	0	0.00335842	0	0	0	0		2.61183	0	0	0	0	0	0	0	0	0	0	0	0
	2.61528	0	0	0	0	0	0	0	0	0	0	0	0		2.61528	0	0	0	0.00354532	0.00350372	0	0.00339393	0.00335842	0	0	0	0		2.61528	0	0	0	0	0	0	0	0	0	0	0	0
	2.61874	0	0	0	0	0	0	0	0	0.00327811	0	0	0		2.61874	0	0	0	0.00354532	0.00350372	0	0.00339393	0.00335842	0	0	0	0		2.61874	0	0	0	0	0	0	0	0	0	0	0	0
	2.62219	0	0	0.00335201	0	0	0	0	0	0.00327811	0	0	0		2.62219	0	0	0	0	0.00350372	0	0.00339393	0.00335842	0	0	0	0		2.62219	0	0	0	0	0	0	0	0	0	0	0	0
	2.62564	0	0	0.00335201	0	0	0	0	0	0.00327811	0	0	0		2.62564	0	0	0	0.00354532	0.00350372	0	0.00339393	0.00335842	0	0	0	0		2.62564	0	0	0	0	0	0	0	0	0	0	0	0
	2.6291	0	0	0.00335201	0	0	0	0	0	0.00327811	0	0	0		2.6291	0	0	0	0.00354532	0.00350372	0	0.00339393	0.00335842	0	0	0	0		2.6291	0	0	0	0	0	0	0	0	0	0	0	0
	2.63255	0	0	0.00335201	0	0	0	0	0	0.00327811	0	0	0		2.63255	0	0.00344502	0	0.00354532	0.00350372	0	0.00339393	0.00671685	0	0	0	0		2.63255	0	0	0	0	0	0	0	0	0	0	0	0
	2.63601	0	0	0.00335201	0	0	0	0	0	0.00327811	0	0	0		2.63601	0	0.0103351	0	0.00709064	0.00350372	0	0.00339393	0.00671685	0	0	0	0		2.63601	0	0	0	0	0	0	0	0	0	0	0	0
	2.63946	0	0	0.00335201	0	0	0	0	0	0.00327811	0	0	0		2.63946	0	0.0103351	0	0.00709064	0.00350372	0	0.00339393	0.00671685	0	0	0	0		2.63946	0	0	0	0	0	0	0	0	0	0	0	0
	2.64291	0.00335372	0	0.00335201	0	0	0	0	0	0.00327811	0	0	0		2.64291	0	0.0103351	0	0.00709064	0.00350372	0	0.00339393	0.0167921	0	0	0	0		2.64291	0	0	0	0	0	0	0	0	0	0	0	0
	2.64637	0.00335372	0	0.00335201	0	0	0	0	0	0.00327811	0	0	0		2.64637	0.0103949	0.0103351	0	0.00709064	0.00350372	0	0.00339393	0.0167921	0	0	0	0		2.64637	0	0	0	0	0	0	0	0	0	0	0	0
	2.64982	0.00670743	0	0.00670402	0.00347826	0	0	0	0	0.00327811	0	0	0		2.64982	0.0103949	0.0103351	0	0.00709064	0.00350372	0.00346452	0.00339393	0.0167921	0	0	0	0		2.64982	0	0	0	0	0	0	0	0	0	0	0	0
	2.65328	0.00670743	0	0.00670402	0.00347826	0	0	0	0	0.00327811	0	0	0		2.65328	0.0103949	0.0103351	0	0.00709064	0.00350372	0.00346452	0	0.0201505	0	0	0	0		2.65328	0	0	0	0	0	0	0	0	0	0	0	0
	2.65673	0.00670743	0	0.00670402	0.00347826	0	0.00337652	0	0	0	0	0	0		2.65673	0.0103949	0.0137801	0	0.010636	0.00700745	0.00692904	0	0.0201505	0	0	0	0		2.65673	0	0	0	0	0	0	0	0	0	0	0	0
	2.66018	0.0100611	0	0.00335201	0.00347826	0	0.00337652	0	0	0	0.00324098	0	0		2.66018	0.0103949	0.0137801	0	0.010636	0.00700745	0.00692904	0	0.023509	0	0.00337609	0	0		2.66018	0	0	0	0	0	0	0	0	0	0	0	0
	2.66364	0.0167686	0	0.00335201	0.00347826	0	0.00337652	0	0.00326883	0	0.00324098	0	0		2.66364	0.0103949	0.0137801	0	0.010636	0.0105112	0.00692904	0	0.0268674	0	0.00337609	0	0		2.66364	0	0	0	0	0	0	0	0	0	0	0	0
	2.66709	0.0167686	0	0.013408	0.00347826	0	0.00675304	0	0.00326883	0	0.00324098	0	0		2.66709	0.0103949	0.0172251	0.00682483	0.0141813	0.0210223	0.00692904	0	0.0302258	0	0.00337609	0	0		2.66709	0	0	0	0	0	0	0	0	0	0	0	0
	2.67055	0.0201223	0	0.013408	0.00347826	0.00346958	0.00675304	0.00342753	0.00326883	0	0.00324098	0	0		2.67055	0.0103949	0.0137801	0.0102372	0.0177266	0.0210223	0.00692904	0	0.0302258	0	0.00337609	0	0		2.67055	0	0	0	0	0	0	0	0	0	0	0	0
	2.674	0.023476	0.00338433	0.01676	0.00695651	0.00346958	0.00675304	0.00342753	0.00326883	0.00327811	0.00324098	0	0		2.674	0.0103949	0.0103351	0.0102372	0.0177266	0.0210223	0.0103936	0	0.0268674	0.00338695	0.00337609	0.00329453	0		2.674	0	0	0	0	0	0	0	0	0	0	0	0
	2.67745	0.0335372	0.00338433	0.020112	0.0104348	0.00346958	0.00675304	0.00342753	0.00653766	0.00655622	0.00324098	0	0		2.67745	0.0103949	0.0172251	0.0102372	0.0177266	0.0245261	0.0103936	0	0.0268674	0.00338695	0.00675217	0.00658905	0		2.67745	0	0	0	0	0	0	0	0	0	0	0	0
	2.68091	0.0301834	0.00338433	0.0234641	0.0104348	0.00346958	0.00675304	0.00342753	0.00653766	0.00655622	0.00324098	0	0		2.68091	0.0173249	0.0275602	0.0102372	0.0177266	0.0280298	0.0103936	0	0.0268674	0.00338695	0.00675217	0.00658905	0		2.68091	0.00414031	0	0	0	0	0	0	0	0	0	0	0
	2.68436	0.0301834	0.00338433	0.0268161	0.013913	0.00346958	0.00675304	0.00342753	0.00653766	0.00983434	0.00324098	0	0		2.68436	0.0103949	0.0310052	0.0136497	0.0177266	0.0315335	0.0103936	0	0.0335842	0.00338695	0.00675217	0.00988358	0		2.68436	0.00414031	0	0	0	0	0	0	0	0	0	0	0
	2.68782	0.0335372	0.00338433	0.0268161	0.013913	0.00346958	0.0101296	0.00342753	0.00980649	0.00983434	0.00324098	0	0		2.68782	0.0173249	0.0310052	0.0170621	0.0212719	0.0385409	0.00692904	0	0.0369427	0.00338695	0.00675217	0.00988358	0		2.68782	0.00414031	0	0	0	0	0	0	0	0	0	0	0
	2.69127	0.0368909	0.00338433	0.0268161	0.013913	0.00346958	0.0101296	0.00342753	0.00980649	0.00983434	0.00324098	0.00328019	0		2.69127	0.0207899	0.0378952	0.0204745	0.0212719	0.0420447	0.00692904	0	0.0335842	0.00338695	0.00675217	0.00988358	0		2.69127	0.00414031	0	0	0	0	0	0	0	0	0	0	0
	2.69472	0.0402446	0.00338433	0.0268161	0.013913	0.00346958	0.00675304	0.00342753	0.00980649	0.00983434	0.00648195	0.00328019	0.00340447		2.69472	0.0207899	0.0344502	0.0238869	0.0177266	0.0420447	0.00346452	0.00678787	0.0436595	0.00338695	0.00675217	0.0131781	0		2.69472	0.00414031	0	0	0	0	0	0	0	0	0	0	0
	2.69818	0.0503057	0.00676867	0.0268161	0.013913	0.00346958	0.00675304	0.00342753	0.00980649	0.00983434	0.00324098	0.00656038	0.00340447		2.69818	0.0277198	0.0378952	0.0272993	0.0177266	0.0455484	0.00346452	0.0135757	0.0470179	0.00338695	0.0101283	0.0164726	0		2.69818	0.00414031	0	0	0	0.00399817	0	0	0	0	0	0	0
	2.70163	0.0435983	0.00676867	0.0301681	0.0173913	0.00346958	0.00675304	0.00342753	0.00653766	0.0131124	0.00324098	0.00656038	0.00340447		2.70163	0.0346498	0.0378952	0.0272993	0.0177266	0.0455484	0.00346452	0.0135757	0.0537348	0.00338695	0.0101283	0.0164726	0.00336014		2.70163	0.00414031	0	0.00407935	0	0.00399817	0	0	0	0	0	0	0
	2.70509	0.0536595	0.00676867	0.0234641	0.0173913	0.00346958	0.00337652	0.00342753	0.00653766	0.0131124	0.00324098	0.00656038	0.00340447		2.70509	0.0450447	0.0447853	0.0204745	0.0177266	0.0420447	0.00346452	0.0169697	0.0537348	0.00338695	0.0101283	0.0197672	0.00336014		2.70509	0.00414031	0	0.00407935	0	0.00399817	0	0	0	0	0	0	0
	2.70854	0.0570132	0.00676867	0.0268161	0.0173913	0	0.0101296	0	0.00653766	0.0131124	0.00324098	0.0131208	0.00340447		2.70854	0.0485097	0.0551203	0.0170621	0.0283626	0.0455484	0.0103936	0.0169697	0.06381	0.00338695	0.0168804	0.0197672	0.00672028		2.70854	0.00414031	0	0.00407935	0	0.00399817	0	0	0	0	0	0	0
	2.71199	0.070428	0.00338433	0.0268161	0.0173913	0	0.0135061	0	0.00653766	0.00983434	0.00324098	0.0131208	0.00680894		2.71199	0.0485097	0.0757905	0.0238869	0.0248172	0.0735782	0.00692904	0.0203636	0.087319	0	0.0202565	0.0230617	0.00672028		2.71199	0.00414031	0	0.00407935	0	0.00399817	0	0	0	0	0	0	0
	2.71545	0.0670743	0.00676867	0.0234641	0.0208695	0	0.0135061	0	0.00326883	0.00983434	0.00324098	0.0131208	0.00680894		2.71545	0.0623696	0.0826805	0.0238869	0.0354532	0.0875931	0.00692904	0.0237575	0.100753	0.0101608	0.0202565	0.0197672	0.0100804		2.71545	0.00414031	0	0.00407935	0	0.00399817	0	0	0	0.00421322	0	0	0
	2.7189	0.0838429	0.00676867	0.0268161	0.0243478	0.00346958	0.0135061	0	0.00326883	0.00983434	0.00324098	0.0229613	0.00680894		2.7189	0.0623696	0.0861255	0.0272993	0.0389985	0.0910968	0.0138581	0.0237575	0.100753	0.0135478	0.0202565	0.0263562	0.0134406		2.7189	0	0.00409841	0.00407935	0	0.00399817	0	0	0	0.00421322	0	0	0
	2.72236	0.100611	0.010153	0.0234641	0.0208695	0.00346958	0.0135061	0	0.00326883	0.00983434	0.00324098	0.0229613	0.00680894		2.72236	0.0623696	0.0930156	0.0272993	0.0460892	0.0981042	0.0173226	0.0305454	0.117545	0.0169347	0.0337609	0.0263562	0.0134406		2.72236	0	0.00409841	0.0081587	0	0.00399817	0	0.00402261	0	0.00421322	0	0	0
	2.72581	0.110673	0.0135373	0.020112	0.027826	0.00346958	0.0168826	0	0	0.0131124	0.00324098	0.0229613	0.00680894		2.72581	0.0692995	0.110241	0.0272993	0.0567251	0.108615	0.0242516	0.0339393	0.12762	0.0270956	0.0337609	0.0296507	0.0201608		2.72581	0	0.00409841	0.0081587	0	0.00399817	0	0.00402261	0	0.00421322	0	0	0
	2.72926	0.11738	0.020306	0.0268161	0.027826	0.00693915	0.0202591	0.00342753	0	0.0131124	0.00648195	0.0229613	0.00680894		2.72926	0.0692995	0.130911	0.0341242	0.0602705	0.105112	0.0242516	0.0407272	0.134337	0.0270956	0.0371369	0.0395343	0.0201608		2.72926	0	0.00409841	0.012238	0	0.00399817	0	0.00402261	0	0.00421322	0	0	0
	2.73272	0.124087	0.0270747	0.0335201	0.0347826	0.00693915	0.0202591	0.00342753	0	0.0196687	0.00648195	0.0262415	0.00340447		2.73272	0.0727645	0.155026	0.0307117	0.0709064	0.119127	0.0242516	0.0407272	0.134337	0.0372564	0.0472652	0.0428288	0.0201608		2.73272	0	0.00409841	0.012238	0	0.00799634	0	0.00402261	0	0.00421322	0	0	0
	2.73617	0.127441	0.0236903	0.0368721	0.0452173	0.0138783	0.0236356	0.00342753	0	0.0196687	0.00972293	0.0262415	0.00340447		2.73617	0.0692995	0.161916	0.040949	0.088633	0.133141	0.0242516	0.0373333	0.137695	0.0508042	0.0506413	0.0494179	0.023521		2.73617	0	0.00409841	0.012238	0	0.00399817	0	0.00402261	0	0.00421322	0	0	0
	2.73963	0.140856	0.0270747	0.0368721	0.0486956	0.0173479	0.0236356	0.00342753	0.00326883	0.0163906	0.00972293	0.0262415	0.00340447		2.73963	0.0692995	0.175696	0.0443614	0.10636	0.133141	0.0277162	0.0407272	0.137695	0.060965	0.0506413	0.0560069	0.0268811		2.73963	0	0.00819681	0.0081587	0	0.00399817	0	0.00402261	0	0.00421322	0	0	0
	2.74308	0.157625	0.0270747	0.0435761	0.0591304	0.0173479	0.0236356	0.00342753	0.00326883	0.0196687	0.00972293	0.0262415	0.00340447		2.74308	0.0692995	0.175696	0.0477738	0.116996	0.157668	0.0381097	0.0441212	0.151129	0.064352	0.0708978	0.0560069	0.0336014		2.74308	0	0.00819681	0.0081587	0	0.00399817	0	0.00402261	0	0.00421322	0.00406423	0	0
	2.74653	0.157625	0.0270747	0.0469281	0.0730434	0.0173479	0.0236356	0.0102826	0.00980649	0.0196687	0.00972293	0.0196812	0.00680894		2.74653	0.0796945	0.192921	0.0648359	0.127632	0.164675	0.0415742	0.0475151	0.164563	0.0711259	0.0742739	0.0560069	0.0336014		2.74653	0	0.00819681	0.012238	0	0.00399817	0	0.00402261	0	0.00421322	0.00406423	0	0
	2.74999	0.154271	0.030459	0.0536321	0.0695651	0.0173479	0.0270122	0.0102826	0.00980649	0.0229468	0.0129639	0.0229613	0.00340447		2.74999	0.0900894	0.199811	0.0716607	0.148903	0.157668	0.0485033	0.050909	0.154487	0.0846737	0.0810261	0.0593015	0.0369615		2.74999	0	0.00819681	0.012238	0	0.00399817	0	0.00804523	0	0.00421322	0.00406423	0	0
	2.75344	0.184454	0.0338433	0.0670402	0.0695651	0.0173479	0.0303887	0.0102826	0.00980649	0.0196687	0.0194459	0.0229613	0.00340447		2.75344	0.0866244	0.217036	0.0784856	0.145358	0.15066	0.0554323	0.054303	0.167921	0.0812867	0.0911543	0.069185	0.0436818		2.75344	0	0.00819681	0.0163174	0	0.00399817	0	0.00804523	0	0	0.00406423	0	0.00398244
	2.7569	0.201223	0.0338433	0.0603361	0.0799999	0.0173479	0.0303887	0.0239927	0.019613	0.0229468	0.0226868	0.016401	0.00340447		2.7569	0.0970194	0.220481	0.0784856	0.16663	0.164675	0.0623614	0.0678787	0.17128	0.0846737	0.108035	0.069185	0.0470419		2.7569	0	0.00819681	0.0244761	0	0.00799634	0	0.00804523	0	0	0.0121927	0	0.00398244
	2.76035	0.217992	0.040612	0.0670402	0.0904347	0.0208175	0.0371417	0.0274202	0.0326883	0.0196687	0.0259278	0.0229613	0.00340447		2.76035	0.145529	0.244597	0.109197	0.177266	0.161171	0.0727549	0.0746666	0.157846	0.0914476	0.104659	0.0724796	0.0571224		2.76035	0	0.00819681	0.0285554	0.00416851	0.00799634	0	0.00402261	0	0	0.0121927	0	0.00398244
	2.7638	0.217992	0.0473807	0.0871522	0.0939129	0.0208175	0.0371417	0.0274202	0.0359571	0.0229468	0.0324098	0.0295217	0.0136179		2.7638	0.155924	0.254932	0.122847	0.184357	0.164675	0.079684	0.0780605	0.177996	0.101608	0.104659	0.0823631	0.0537622		2.7638	0	0.00819681	0.0285554	0.00833702	0.00799634	0	0.00402261	0	0.00421322	0.0121927	0	0.00398244
	2.76726	0.244821	0.0439963	0.0838002	0.104348	0.0208175	0.0405182	0.0239927	0.0424948	0.0327811	0.0324098	0.0328019	0.0170224		2.76726	0.159389	0.265267	0.143321	0.202083	0.185697	0.0900775	0.0780605	0.19143	0.108382	0.111411	0.0889522	0.0638426		2.76726	0	0.00819681	0.0244761	0.0125055	0.00799634	0	0.00402261	0	0.00421322	0.0121927	0	0.00398244
	2.77071	0.264944	0.0575337	0.0905042	0.111304	0.0277566	0.0438947	0.0274202	0.0457636	0.0262249	0.0324098	0.0328019	0.0170224		2.77071	0.204434	0.272157	0.150146	0.21981	0.192705	0.103936	0.0814544	0.204864	0.111769	0.111411	0.0922467	0.0705629		2.77071	0	0.0163936	0.0285554	0.016674	0.00799634	0	0.00402261	0	0.00421322	0.0121927	0	0.00398244
	2.77417	0.271651	0.0744553	0.0938562	0.111304	0.024287	0.0438947	0.0274202	0.0457636	0.0327811	0.0324098	0.0328019	0.0204268		2.77417	0.218294	0.292827	0.167208	0.241082	0.210223	0.103936	0.0916362	0.221656	0.111769	0.124915	0.0988358	0.073923		2.77417	0	0.0163936	0.0326348	0.016674	0.00799634	0.00402692	0.00402261	0	0.00421322	0.0162569	0	0.00398244
	2.77762	0.301834	0.081224	0.103912	0.125217	0.024287	0.0472713	0.0308477	0.0457636	0.0426155	0.0421327	0.0393623	0.0204268		2.77762	0.252943	0.323832	0.18427	0.241082	0.234749	0.1074	0.108606	0.23509	0.104995	0.13842	0.108719	0.0772832		2.77762	0	0.0122952	0.0489522	0.016674	0.00799634	0.00402692	0.00402261	0	0.00421322	0.0162569	0	0.00398244
	2.78107	0.305188	0.0981457	0.110616	0.13913	0.024287	0.0574008	0.0411303	0.0490325	0.0393373	0.0518556	0.0426425	0.0204268		2.78107	0.266803	0.351392	0.208157	0.244627	0.220735	0.103936	0.108606	0.245165	0.108382	0.131667	0.105425	0.0772832		2.78107	0	0.0122952	0.0530315	0.0208425	0.00799634	0.00805384	0.00402261	0	0.00421322	0.0121927	0.00413576	0.00398244
	2.78453	0.332018	0.108299	0.107264	0.146087	0.0277566	0.0574008	0.0377028	0.0490325	0.059006	0.0550966	0.0426425	0.0204268		2.78453	0.284128	0.372062	0.201333	0.255263	0.241757	0.1074	0.122182	0.23509	0.118543	0.145172	0.112014	0.0873636		2.78453	0	0.0163936	0.0611902	0.0250111	0.0119945	0.00805384	0.00402261	0	0.00421322	0.0121927	0.00413576	0.00398244
	2.78798	0.365555	0.111683	0.120672	0.177391	0.0277566	0.0574008	0.0479854	0.0490325	0.0557279	0.0648195	0.0426425	0.0272358		2.78798	0.325708	0.392732	0.21157	0.269444	0.248764	0.121258	0.139151	0.25524	0.115156	0.141796	0.105425	0.0840035		2.78798	0	0.0163936	0.0652696	0.0250111	0.0159927	0.00805384	0	0	0.0210661	0.0121927	0.00413576	0.00398244
	2.79144	0.382324	0.135373	0.127376	0.184348	0.0312262	0.0607773	0.065123	0.0523013	0.0721185	0.0745424	0.0492029	0.0306402		2.79144	0.363823	0.406513	0.235457	0.294262	0.287305	0.131652	0.162909	0.292183	0.138865	0.165428	0.10213	0.0907237		2.79144	0	0.0163936	0.0611902	0.0250111	0.0159927	0.0120808	0	0	0.0210661	0.0121927	0.00413576	0
	2.79489	0.402446	0.169217	0.144136	0.205217	0.0312262	0.0675304	0.065123	0.0523013	0.0688404	0.0777834	0.0492029	0.0476626		2.79489	0.370753	0.451298	0.279818	0.301352	0.290809	0.138581	0.159515	0.312333	0.1558	0.162052	0.121897	0.0940839		2.79489	0	0.0163936	0.0530315	0.0333481	0.0119945	0.0120808	0	0	0.0210661	0.00406423	0.00827152	0
	2.79834	0.459459	0.189523	0.174304	0.233043	0.0312262	0.0810365	0.0616955	0.0490325	0.0786747	0.0939883	0.0492029	0.0510671		2.79834	0.374218	0.499528	0.276406	0.304898	0.371395	0.138581	0.169697	0.349276	0.176121	0.182309	0.135076	0.097444		2.79834	0	0.0163936	0.0489522	0.0333481	0.0119945	0.0120808	0	0	0.0210661	0.00406423	0.00827152	0
	2.8018	0.482935	0.199676	0.18436	0.24	0.0416349	0.0877895	0.071978	0.0588389	0.088509	0.0907473	0.0492029	0.0442581		2.8018	0.381147	0.520198	0.29688	0.315534	0.395921	0.155903	0.186666	0.335842	0.186282	0.202565	0.135076	0.107524		2.8018	0.00414031	0.0245904	0.0652696	0.0375166	0.0199909	0.0120808	0.00402261	0	0.0168529	0.00812846	0.0124073	0
	2.80525	0.509765	0.209829	0.207824	0.243478	0.0451045	0.097919	0.0788331	0.0555701	0.0819528	0.106952	0.0557633	0.0442581		2.80525	0.412332	0.547758	0.307117	0.347441	0.409936	0.162832	0.210424	0.359351	0.19983	0.222822	0.128486	0.107524		2.80525	0.00414031	0.0286888	0.0693489	0.0333481	0.0199909	0.0161077	0.00402261	0	0.0210661	0.00812846	0.016543	0.00796489
	2.80871	0.533241	0.240288	0.227937	0.253913	0.0485741	0.108049	0.0891157	0.0621078	0.0819528	0.113434	0.0656038	0.0476626		2.80871	0.436587	0.575319	0.361716	0.347441	0.427454	0.173226	0.224	0.369427	0.216765	0.226198	0.128486	0.127685		2.80871	0.00414031	0.020492	0.0734283	0.0333481	0.0159927	0.0161077	0.00402261	0.00415732	0.0210661	0.0203212	0.0248145	0.00796489
	2.81216	0.570132	0.260594	0.258105	0.274782	0.0555132	0.135061	0.102826	0.0686454	0.0917871	0.126398	0.068884	0.0510671		2.81216	0.446982	0.633884	0.385603	0.358077	0.434462	0.190549	0.247757	0.386219	0.230312	0.229574	0.141665	0.147846		2.81216	0.00414031	0.0245904	0.0775076	0.0375166	0.0159927	0.0201346	0.00804523	0.00415732	0.0210661	0.0162569	0.0330861	0.00796489
	2.81561	0.583547	0.270747	0.288273	0.288695	0.0589828	0.14519	0.102826	0.0719143	0.0983434	0.119916	0.0754444	0.057876		2.81561	0.471237	0.678669	0.399253	0.38644	0.444973	0.225194	0.264727	0.416445	0.27773	0.243078	0.151548	0.144486		2.81561	0.00414031	0.0286888	0.0734283	0.0375166	0.0159927	0.0201346	0.0120678	0.00415732	0.0252793	0.0203212	0.0372218	0.00796489
	2.81907	0.620437	0.291053	0.311737	0.29913	0.0763307	0.151943	0.106253	0.0915272	0.108178	0.116675	0.0885652	0.0646849		2.81907	0.512817	0.757905	0.443614	0.418348	0.501032	0.280626	0.285091	0.460104	0.308212	0.266711	0.177904	0.151206		2.81907	0.0207016	0.0327872	0.0897457	0.0500221	0.0199909	0.0161077	0.0160905	0.00831463	0.0294925	0.0203212	0.0372218	0.00796489
	2.82252	0.653975	0.318127	0.348609	0.302608	0.0867394	0.172202	0.106253	0.0980649	0.0950653	0.119916	0.0984058	0.0612805		2.82252	0.568256	0.813025	0.481151	0.432529	0.515047	0.29102	0.285091	0.486971	0.308212	0.256583	0.194377	0.164647		2.82252	0.0207016	0.0368857	0.081587	0.0500221	0.0199909	0.0201346	0.0160905	0.00831463	0.0337057	0.0243854	0.0413576	0.00796489
	2.82597	0.660682	0.335049	0.365369	0.306087	0.111026	0.185709	0.113108	0.104603	0.118012	0.113434	0.104966	0.0714939		2.82597	0.585581	0.83714	0.515275	0.44671	0.539573	0.318736	0.295272	0.507122	0.348856	0.283591	0.217439	0.184808		2.82597	0.0248419	0.0450825	0.0897457	0.0625276	0.0159927	0.0281885	0.0201131	0.00831463	0.0168529	0.0284496	0.0413576	0.00796489
	2.82943	0.700927	0.358739	0.388833	0.323478	0.128374	0.192462	0.113108	0.104603	0.111456	0.110193	0.108246	0.0783028		2.82943	0.599441	0.854365	0.563049	0.475073	0.553588	0.353381	0.298666	0.500405	0.342082	0.273463	0.233911	0.191528		2.82943	0.0248419	0.0450825	0.118301	0.0708646	0.0359835	0.0241615	0.0201131	0.00831463	0.0168529	0.0325139	0.0454933	0.00796489
	2.83288	0.734464	0.372277	0.419001	0.326956	0.138783	0.192462	0.119963	0.104603	0.114734	0.106952	0.118087	0.0680894		2.83288	0.641021	0.87159	0.566461	0.510526	0.592129	0.36031	0.315636	0.497047	0.36579	0.286967	0.237206	0.194888		2.83288	0.0248419	0.0532793	0.118301	0.0625276	0.0359835	0.0241615	0.0241357	0.00831463	0.0168529	0.0365781	0.0496291	0.0119473
	2.83634	0.707634	0.379045	0.435761	0.323478	0.149192	0.189085	0.119963	0.104603	0.12129	0.103711	0.118087	0.0817073		2.83634	0.665276	0.899151	0.576698	0.556615	0.588625	0.377633	0.346181	0.493688	0.403047	0.280215	0.2405	0.215049		2.83634	0.0248419	0.0614761	0.134619	0.0666961	0.0439799	0.0322154	0.0241357	0.00831463	0.0210661	0.0406423	0.0579006	0.0119473
	2.83979	0.737818	0.399351	0.459225	0.351304	0.152661	0.195838	0.130246	0.114409	0.131124	0.116675	0.127927	0.0953252		2.83979	0.70339	0.961161	0.614235	0.623976	0.60264	0.363775	0.366545	0.540706	0.403047	0.297096	0.256973	0.208329		2.83979	0.0248419	0.0655745	0.138698	0.0708646	0.0399817	0.0362423	0.0241357	0.0207866	0.0210661	0.0487708	0.0579006	0.0119473
	2.84324	0.75794	0.423042	0.506153	0.399999	0.180418	0.189085	0.137101	0.120947	0.154071	0.10047	0.141048	0.0987297		2.84324	0.769225	1.01628	0.672246	0.652339	0.63067	0.388026	0.369939	0.547423	0.406434	0.297096	0.270151	0.215049		2.84324	0.0372628	0.0901649	0.155015	0.0875387	0.0399817	0.0402692	0.0321809	0.0249439	0.0252793	0.0487708	0.0579006	0.00398244
	2.8467	0.774708	0.433195	0.519561	0.403478	0.183888	0.185709	0.143956	0.130753	0.17374	0.106952	0.137768	0.115752		2.8467	0.817735	1.09896	0.72002	0.687792	0.690233	0.384562	0.386909	0.557498	0.409821	0.320728	0.280035	0.201608		2.8467	0.0372628	0.0983617	0.155015	0.0917072	0.0519762	0.0402692	0.0321809	0.0249439	0.0294925	0.0365781	0.0579006	0.00398244
	2.85015	0.788123	0.453501	0.532969	0.417391	0.197766	0.189085	0.143956	0.137291	0.17374	0.106952	0.141048	0.122561		2.85015	0.876639	1.15064	0.737082	0.687792	0.704248	0.391491	0.373333	0.567574	0.433529	0.32748	0.289918	0.215049		2.85015	0.0372628	0.0983617	0.155015	0.104213	0.0639707	0.0322154	0.0321809	0.0291012	0.0463454	0.0487708	0.0496291	0.00398244
	2.85361	0.835075	0.490728	0.559785	0.445217	0.218583	0.205968	0.178231	0.156904	0.190131	0.116675	0.144328	0.149797		2.85361	0.907824	1.21954	0.829217	0.71261	0.711256	0.391491	0.363151	0.570932	0.416594	0.337609	0.286624	0.225129		2.85361	0.0538241	0.106559	0.18765	0.11255	0.0759653	0.0362423	0.0321809	0.0291012	0.0421322	0.0487708	0.0496291	0.00796489
	2.85706	0.855198	0.514419	0.593305	0.469565	0.222053	0.209344	0.191941	0.14056	0.213077	0.139362	0.154169	0.149797		2.85706	0.994448	1.19542	0.863341	0.758699	0.704248	0.391491	0.383515	0.57429	0.436916	0.344361	0.280035	0.258731		2.85706	0.0579644	0.110657	0.212126	0.133392	0.0719671	0.0402692	0.0362035	0.0291012	0.0463454	0.052835	0.0537649	0.00796489
	2.86051	0.908857	0.565184	0.640233	0.514782	0.232462	0.205968	0.212507	0.156904	0.236024	0.152326	0.157449	0.166819		2.86051	1.0291	1.19887	0.921352	0.808333	0.690233	0.401884	0.39709	0.601158	0.450464	0.384874	0.309685	0.255371		2.86051	0.0786659	0.110657	0.25292	0.158403	0.0759653	0.0483231	0.0442488	0.0374158	0.058985	0.0487708	0.0661721	0.0119473
	2.86397	1.00276	0.60918	0.680458	0.511304	0.222053	0.205968	0.215934	0.176517	0.229468	0.175013	0.16729	0.156606		2.86397	1.08454	1.26777	0.989601	0.836696	0.721767	0.391491	0.407272	0.591083	0.436916	0.391626	0.309685	0.258731		2.86397	0.0786659	0.131149	0.265158	0.158403	0.0999543	0.0483231	0.0563166	0.0374158	0.058985	0.052835	0.0744436	0.0159298
	2.86742	1.00947	0.622717	0.71733	0.53913	0.225522	0.22285	0.219362	0.192861	0.245858	0.194459	0.17385	0.153201		2.86742	1.0984	1.33322	0.982776	0.882785	0.739285	0.374168	0.427636	0.581007	0.47756	0.398378	0.336042	0.262091		2.86742	0.0993675	0.147543	0.273316	0.179246	0.103952	0.0604038	0.0643618	0.0457305	0.0884776	0.0609635	0.0785794	0.0238947
	2.87088	1.04636	0.659945	0.737442	0.584347	0.239401	0.236356	0.243354	0.202667	0.268805	0.204181	0.200092	0.170224		2.87088	1.17463	1.42624	1.02714	0.950146	0.735782	0.408813	0.441212	0.634742	0.467399	0.418635	0.342631	0.262091		2.87088	0.103508	0.155739	0.330427	0.208425	0.119945	0.0724846	0.0683844	0.0457305	0.0926908	0.0812846	0.0703079	0.0199122
	2.87433	1.07319	0.697173	0.777666	0.605217	0.253279	0.273498	0.281057	0.202667	0.27864	0.223627	0.209932	0.173628		2.87433	1.22314	1.42968	1.11927	0.950146	0.749797	0.422672	0.417454	0.654893	0.430142	0.425387	0.359103	0.262091		2.87433	0.13249	0.172133	0.3753	0.208425	0.119945	0.0644308	0.0884975	0.0498878	0.096904	0.0812846	0.0661721	0.0238947
	2.87778	1.13356	0.727632	0.781018	0.61913	0.291444	0.293757	0.294767	0.215743	0.272083	0.226868	0.209932	0.177032		2.87778	1.29937	1.42968	1.16022	0.985599	0.774323	0.478104	0.434424	0.641459	0.474173	0.438891	0.368987	0.299052		2.87778	0.161472	0.184428	0.403856	0.229268	0.139936	0.0644308	0.100565	0.0415732	0.101117	0.0812846	0.0744436	0.0318595
	2.88124	1.16039	0.768244	0.774314	0.685216	0.284505	0.31064	0.301622	0.225549	0.268805	0.262519	0.196812	0.194055		2.88124	1.36867	1.47102	1.19435	1.0246	0.826879	0.481568	0.441212	0.671685	0.524977	0.472652	0.405227	0.309133		2.88124	0.169753	0.192625	0.44057	0.229268	0.167923	0.0644308	0.100565	0.0415732	0.10533	0.101606	0.0785794	0.0398244
	2.88469	1.18722	0.781781	0.791074	0.702608	0.301853	0.330899	0.301622	0.219012	0.281918	0.278724	0.219773	0.187246		2.88469	1.39292	1.47102	1.21482	1.04942	0.819871	0.530072	0.468363	0.675043	0.552072	0.479404	0.431583	0.325933		2.88469	0.194595	0.217216	0.477284	0.245942	0.171921	0.0765115	0.108611	0.0374158	0.109544	0.113798	0.0909867	0.0557542
	2.88815	1.27106	0.805471	0.807834	0.713043	0.315731	0.334275	0.322187	0.238625	0.304864	0.288447	0.213212	0.204268		2.88815	1.45876	1.50547	1.28989	1.08841	0.854908	0.557788	0.515878	0.691835	0.56562	0.513165	0.431583	0.329294		2.88815	0.215296	0.278692	0.513998	0.270953	0.187914	0.0845654	0.112633	0.0374158	0.109544	0.109734	0.10753	0.0637191
	2.8916	1.32136	0.846083	0.827946	0.716521	0.353897	0.361288	0.322187	0.241893	0.301586	0.311134	0.223053	0.180437		2.8916	1.50726	1.53992	1.27283	1.12387	0.924983	0.557788	0.553211	0.708627	0.569007	0.513165	0.438172	0.339374		2.8916	0.215296	0.323774	0.558871	0.300133	0.191912	0.0926192	0.124701	0.0457305	0.13061	0.125991	0.124073	0.0637191
	2.89505	1.39179	0.896848	0.858114	0.73739	0.374714	0.368041	0.325615	0.264775	0.324533	0.311134	0.219773	0.194055		2.89505	1.52112	1.61572	1.31719	1.18768	0.981042	0.582039	0.597333	0.701911	0.56562	0.526669	0.454645	0.322573		2.89505	0.227717	0.36066	0.56295	0.300133	0.215901	0.0966461	0.136769	0.0498878	0.143249	0.13412	0.148887	0.0677015
	2.89851	1.41862	0.91377	0.898338	0.723477	0.423288	0.384923	0.31876	0.2517	0.314699	0.33058	0.226333	0.204268		2.89851	1.53845	1.64672	1.3752	1.21959	1.02309	0.609756	0.62109	0.695194	0.59949	0.536798	0.438172	0.332654		2.89851	0.235998	0.397545	0.56703	0.295964	0.247887	0.1047	0.144814	0.0457305	0.139036	0.138184	0.144752	0.071684
	2.90196	1.39515	0.927307	0.955322	0.772173	0.464923	0.415312	0.329042	0.258238	0.321255	0.317616	0.223053	0.214482		2.90196	1.54191	1.71218	1.38885	1.22668	1.04761	0.644401	0.63806	0.735495	0.626585	0.540174	0.457939	0.325933		2.90196	0.252559	0.397545	0.607823	0.30847	0.247887	0.112754	0.144814	0.066517	0.151676	0.146312	0.144752	0.0677015
	2.90542	1.41862	0.978072	0.965378	0.775651	0.48921	0.432194	0.356463	0.271313	0.327811	0.33058	0.232894	0.221291		2.90542	1.60428	1.78797	1.46051	1.26922	1.08265	0.679046	0.655029	0.738853	0.629972	0.563806	0.441466	0.315853		2.90542	0.252559	0.409841	0.624141	0.312638	0.247887	0.124835	0.152859	0.066517	0.143249	0.146312	0.153023	0.0836313
	2.90887	1.40185	1.00515	0.958674	0.719999	0.49268	0.452454	0.34618	0.274582	0.350758	0.346784	0.219773	0.204268		2.90887	1.60428	1.78797	1.52876	1.26922	1.11068	0.668653	0.665211	0.735495	0.663842	0.567182	0.457939	0.356175		2.90887	0.285682	0.459021	0.640458	0.341818	0.279872	0.124835	0.160905	0.066517	0.168529	0.142248	0.181973	0.0876137
	2.91232	1.47564	1.0593	0.955322	0.772173	0.513497	0.425441	0.363318	0.304001	0.340924	0.350025	0.232894	0.214482		2.91232	1.65972	1.92577	1.57312	1.3614	1.1317	0.706762	0.688969	0.765721	0.684163	0.587439	0.444761	0.376336		2.91232	0.273261	0.483612	0.68941	0.400177	0.299863	0.140942	0.160905	0.0748317	0.172742	0.142248	0.181973	0.107526
	2.91578	1.47228	1.07283	0.98549	0.782608	0.523906	0.422065	0.394165	0.30727	0.34748	0.346784	0.249295	0.214482		2.91578	1.67012	1.95333	1.65502	1.36495	1.14572	0.699833	0.71612	0.772437	0.697711	0.607695	0.421699	0.376336		2.91578	0.252559	0.500006	0.717966	0.408514	0.311857	0.144969	0.16895	0.078989	0.189595	0.142248	0.186109	0.103544
	2.91923	1.4924	1.1236	1.01566	0.744347	0.527376	0.438947	0.438723	0.313808	0.350758	0.317616	0.275536	0.207673		2.91923	1.67358	1.98089	1.6755	1.35077	1.11769	0.737943	0.770423	0.762362	0.697711	0.6212	0.41511	0.383056		2.91923	0.256699	0.504104	0.746521	0.437693	0.319854	0.165104	0.164927	0.0914609	0.189595	0.142248	0.210924	0.0955786
	2.92269	1.53936	1.15067	1.09275	0.81739	0.537784	0.459207	0.452433	0.333421	0.360592	0.320857	0.255855	0.211077		2.92269	1.69091	2.06012	1.73351	1.42522	1.1317	0.75873	0.767029	0.785871	0.68755	0.631328	0.428288	0.396496		2.92269	0.289822	0.553285	0.799553	0.450199	0.347841	0.181212	0.193085	0.116405	0.210661	0.162569	0.210924	0.0995611
	2.92614	1.53936	1.17775	1.16985	0.852173	0.569011	0.496348	0.438723	0.359571	0.367149	0.317616	0.278816	0.194055		2.92614	1.70823	2.10835	1.78128	1.46776	1.14221	0.848808	0.770423	0.779154	0.68755	0.614448	0.448055	0.403217		2.92614	0.306383	0.549186	0.844425	0.441862	0.359835	0.189265	0.217221	0.137191	0.214874	0.162569	0.219195	0.103544
	2.92959	1.52594	1.17436	1.20002	0.883477	0.548193	0.486219	0.435296	0.366109	0.390095	0.317616	0.272256	0.207673		2.92959	1.73249	2.08079	1.83929	1.4784	1.11068	0.879988	0.804363	0.775796	0.714646	0.624576	0.448055	0.416657		2.92959	0.322944	0.573777	0.87706	0.479379	0.375828	0.189265	0.225266	0.157978	0.214874	0.150377	0.223331	0.119473
	2.93305	1.55948	1.17436	1.23354	0.893912	0.57248	0.516607	0.449006	0.385722	0.357314	0.327339	0.278816	0.221291		2.93305	1.77753	2.13247	1.86659	1.45004	1.11418	0.869595	0.794181	0.812738	0.728194	0.63808	0.481001	0.433458		2.93305	0.360207	0.618859	0.905616	0.512727	0.395819	0.201346	0.245379	0.178765	0.219087	0.170698	0.219195	0.123456
	2.9365	1.59972	1.15406	1.23019	0.928694	0.548193	0.546996	0.486709	0.398797	0.367149	0.314375	0.308338	0.217886		2.9365	1.82258	2.18414	1.88365	1.50322	1.1282	0.897311	0.865453	0.826172	0.731581	0.634704	0.497473	0.470419		2.9365	0.39333	0.635253	0.930092	0.562749	0.387823	0.197319	0.253425	0.182922	0.231727	0.199147	0.239874	0.127438
	2.93996	1.67015	1.19805	1.24695	0.921738	0.534315	0.540243	0.496991	0.395528	0.390095	0.320857	0.301778	0.248526		2.93996	1.86416	2.15314	1.8973	1.52094	1.09316	0.90424	0.882423	0.829531	0.745128	0.668465	0.520535	0.507381		2.93996	0.409891	0.700827	1.00352	0.591928	0.41581	0.197319	0.253425	0.162135	0.278072	0.21134	0.248145	0.139385
	2.94341	1.70704	1.16083	1.28717	0.946086	0.534315	0.526737	0.517556	0.395528	0.39993	0.314375	0.291937	0.282571		2.94341	1.92653	2.14625	1.94166	1.5174	1.10718	0.897311	0.865453	0.85304	0.745128	0.665089	0.527124	0.534262		2.94341	0.451294	0.725418	1.04023	0.621108	0.431803	0.189265	0.26147	0.166293	0.278072	0.235725	0.252281	0.139385
	2.94686	1.79088	1.1676	1.36092	1.00869	0.558602	0.546996	0.551832	0.402066	0.406486	0.307893	0.305058	0.296189		2.94686	1.96118	2.17725	1.98261	1.53158	1.14221	0.918098	0.912968	0.859756	0.724807	0.658337	0.527124	0.551063		2.94686	0.500978	0.725418	1.06879	0.612771	0.423806	0.217454	0.289628	0.182922	0.286499	0.256047	0.256417	0.171245
	2.95032	1.81771	1.20482	1.39108	1.01217	0.582889	0.587514	0.548404	0.402066	0.429433	0.307893	0.314898	0.285976		2.95032	2.00622	2.12902	1.93143	1.52803	1.13521	0.907704	0.92315	0.849681	0.734967	0.631328	0.556775	0.551063		2.95032	0.575503	0.786894	1.06471	0.621108	0.439799	0.221481	0.305719	0.178765	0.303352	0.276368	0.289503	0.171245
	2.95377	1.85461	1.2522	1.44807	1.02609	0.596767	0.594267	0.544976	0.428217	0.422877	0.343543	0.308338	0.292784		2.95377	2.03741	2.19792	1.92802	1.51385	1.15272	0.97353	0.902787	0.876549	0.694324	0.63808	0.583131	0.547703		2.95377	0.596205	0.856567	1.09735	0.64195	0.467786	0.249669	0.329854	0.203708	0.320204	0.292625	0.318453	0.167263
	2.95723	1.90491	1.28266	1.45477	1.06435	0.65228	0.617903	0.531266	0.457636	0.432711	0.36623	0.311618	0.292784		2.95723	2.07552	2.20826	1.93825	1.56349	1.19127	0.997782	0.895999	0.883265	0.701098	0.6212	0.602898	0.561143		2.95723	0.66245	0.922141	1.15446	0.646119	0.475782	0.257723	0.358013	0.220338	0.328631	0.292625	0.314318	0.199122
	2.96068	1.92503	1.31312	1.43466	1.06087	0.673098	0.641539	0.534694	0.44783	0.432711	0.356507	0.33786	0.302998		2.96068	2.08592	2.20137	1.89048	1.5174	1.16674	0.970066	0.909575	0.876549	0.751902	0.627952	0.602898	0.567863		2.96068	0.691432	0.913945	1.17485	0.675298	0.475782	0.257723	0.358013	0.21618	0.337057	0.280432	0.314318	0.191157
	2.96413	1.93845	1.32327	1.43801	1.02956	0.662689	0.631409	0.551832	0.424948	0.419598	0.359748	0.33786	0.302998		2.96413	2.12403	2.21859	1.89389	1.49613	1.14572	0.945814	0.912968	0.866473	0.772224	0.634704	0.616076	0.561143		2.96413	0.728695	0.942633	1.19117	0.762837	0.487777	0.265777	0.370081	0.207866	0.341271	0.325139	0.314318	0.199122
	2.96759	2.04577	1.38419	1.48829	1.05043	0.686976	0.655045	0.582679	0.411873	0.422877	0.359748	0.354261	0.32002		2.96759	2.23491	2.27371	1.93484	1.54576	1.18776	0.990853	0.916362	0.87319	0.768837	0.641456	0.6622	0.571224		2.96759	0.770098	0.983617	1.20749	0.7545	0.519762	0.302019	0.406284	0.21618	0.341271	0.333267	0.314318	0.203105
	2.97104	2.02229	1.43834	1.48159	1.06782	0.680037	0.641539	0.592962	0.39226	0.439267	0.346784	0.354261	0.323425		2.97104	2.26263	2.28405	1.96896	1.5883	1.18075	1.00471	0.936726	0.85304	0.76545	0.63808	0.642432	0.567863		2.97104	0.778379	1.00001	1.21565	0.78368	0.52376	0.322154	0.43042	0.207866	0.345484	0.329203	0.339132	0.211069
	2.9745	1.96528	1.55679	1.51176	1.08869	0.697385	0.628033	0.579252	0.39226	0.442545	0.353266	0.34114	0.337043		2.9745	2.31114	2.32883	1.99968	1.54576	1.16324	1.00471	0.889211	0.85304	0.762063	0.641456	0.609487	0.551063		2.9745	0.807361	1.0246	1.21973	0.78368	0.519762	0.338261	0.426397	0.224495	0.35391	0.312946	0.326725	0.219034
	2.97795	1.94851	1.57033	1.5855	1.11652	0.732081	0.631409	0.586107	0.434754	0.413042	0.369471	0.360821	0.330234		2.97795	2.37351	2.36328	2.0611	1.55994	1.18776	1.02203	0.895999	0.856398	0.762063	0.634704	0.596309	0.544342		2.97795	0.844624	1.07788	1.2238	0.800354	0.519762	0.370477	0.466623	0.253596	0.320204	0.304817	0.334996	0.234964
	2.9814	1.97199	1.66171	1.61902	1.13043	0.773716	0.685433	0.565542	0.457636	0.413042	0.369471	0.377222	0.302998		2.9814	2.41509	2.37706	2.10887	1.56349	1.16674	1.04282	0.919756	0.863115	0.76545	0.644832	0.629254	0.554423		2.9814	0.902588	1.14755	1.26868	0.825365	0.551748	0.394638	0.470646	0.266068	0.349697	0.28856	0.38049	0.242929
	2.98486	1.97534	1.69217	1.62908	1.12348	0.787594	0.709069	0.551832	0.464174	0.39993	0.414845	0.367382	0.337043		2.98486	2.49132	2.40463	2.13276	1.53512	1.1282	1.08786	0.916362	0.846323	0.792546	0.678593	0.639138	0.530902		2.98486	0.92743	1.19264	1.26868	0.842039	0.595728	0.382558	0.466623	0.286855	0.328631	0.268239	0.384626	0.242929
	2.98831	1.96192	1.73616	1.71623	1.11304	0.82229	0.709069	0.548404	0.441292	0.393373	0.39864	0.380502	0.330234		2.98831	2.48785	2.50798	2.26584	1.48903	1.13871	1.1225	0.906181	0.846323	0.816254	0.725858	0.642432	0.517461		2.98831	0.981254	1.20083	1.28907	0.879555	0.607722	0.406719	0.470646	0.315956	0.332844	0.268239	0.397033	0.234964
	2.99177	1.96192	1.71586	1.7531	1.17217	0.81882	0.732705	0.541549	0.408604	0.41632	0.369471	0.383782	0.337043		2.99177	2.5329	2.5252	2.26926	1.52803	1.14922	1.08786	0.963877	0.826172	0.829802	0.732611	0.645727	0.547703		2.99177	1.06406	1.15985	1.29723	0.912903	0.659698	0.4188	0.454555	0.332585	0.358123	0.256047	0.413576	0.258859
	2.99522	1.97869	1.72601	1.85366	1.17565	0.784124	0.729328	0.562114	0.398797	0.426155	0.385676	0.380502	0.360874		2.99522	2.57448	2.55621	2.35798	1.56703	1.18075	1.08093	0.953696	0.836247	0.850124	0.719106	0.62596	0.561143		2.99522	1.12616	1.22542	1.285	0.962926	0.691684	0.446988	0.466623	0.332585	0.391829	0.280432	0.446662	0.254876
	2.99867	2.02564	1.75985	1.914	1.15478	0.794533	0.719199	0.555259	0.415141	0.419598	0.421327	0.370662	0.357469		2.99867	2.5918	2.55276	2.42623	1.5564	1.22981	1.12943	0.997817	0.866473	0.839963	0.69885	0.619371	0.581304		2.99867	1.11374	1.291	1.31763	0.971263	0.723669	0.483231	0.462601	0.365844	0.383403	0.321074	0.454933	0.278771
	3.00213	2.04577	1.84446	1.9274	1.18956	0.82229	0.719199	0.586107	0.415141	0.432711	0.427809	0.367382	0.371087		3.00213	2.64378	2.53898	2.46035	1.58121	1.28937	1.11211	1.02836	0.886624	0.826415	0.702226	0.58972	0.577944		3.00213	1.13445	1.33608	1.37066	0.992105	0.739662	0.499338	0.478691	0.399102	0.408682	0.31701	0.479748	0.266824
	3.00558	2.01223	1.85123	1.90394	1.13739	0.850046	0.709069	0.575824	0.424948	0.409764	0.447255	0.373942	0.381301		3.00558	2.59527	2.51831	2.45694	1.57058	1.26835	1.09479	1.03176	0.913491	0.816254	0.749491	0.596309	0.584664		3.00558	1.18413	1.39346	1.34211	1.03796	0.779643	0.5235	0.466623	0.390788	0.438175	0.329203	0.504562	0.262841
	3.00904	2.029	1.87154	1.93076	1.16174	0.874333	0.715822	0.582679	0.438023	0.393373	0.479664	0.400183	0.367683		3.00904	2.54676	2.51831	2.43305	1.57058	1.24733	1.15022	1.01139	0.926925	0.826415	0.746115	0.612782	0.584664		3.00904	1.25451	1.44674	1.44409	1.0463	0.795636	0.535581	0.454555	0.407417	0.455027	0.377974	0.483884	0.274789
	3.01249	2.05918	1.83769	1.9274	1.1513	0.877803	0.732705	0.596389	0.451099	0.39993	0.473182	0.400183	0.377896		3.01249	2.47053	2.44252	2.41258	1.57412	1.29638	1.13636	1.02497	0.937	0.856898	0.735987	0.639138	0.604825		3.01249	1.28764	1.51641	1.56239	1.0588	0.851611	0.555715	0.470646	0.40326	0.459241	0.426744	0.479748	0.294701
	3.01594	2.08266	1.88169	1.88383	1.17565	0.912499	0.776599	0.596389	0.41841	0.41632	0.460219	0.429705	0.360874		3.01594	2.46706	2.4253	2.41258	1.5883	1.28587	1.1329	1.04873	0.930283	0.839963	0.732611	0.642432	0.618265		3.01594	1.39943	1.47952	1.60726	1.07964	0.907585	0.587931	0.486736	0.390788	0.480307	0.447065	0.479748	0.306648
	3.0194	2.11284	1.91892	1.86372	1.17565	0.933316	0.746211	0.63752	0.41841	0.41632	0.466701	0.423145	0.374492		3.0194	2.46706	2.46319	2.42623	1.63439	1.30689	1.12943	1.05551	0.933642	0.836576	0.71573	0.622665	0.598105		3.0194	1.43255	1.49182	1.64806	1.07964	0.915581	0.604038	0.494782	0.428203	0.47188	0.463322	0.471476	0.306648
	3.02285	2.11955	1.94261	1.84696	1.20348	0.968012	0.752964	0.62381	0.431486	0.429433	0.444014	0.423145	0.364278		3.02285	2.47399	2.43563	2.42964	1.64148	1.35594	1.10172	1.05891	0.930283	0.880606	0.708978	0.616076	0.611545		3.02285	1.46567	1.52461	1.66437	1.11716	0.899589	0.6282	0.518917	0.457305	0.49716	0.495836	0.459069	0.286736
	3.02631	2.13967	1.91553	1.77656	1.22087	0.961073	0.746211	0.627237	0.438023	0.41632	0.466701	0.410024	0.391514		3.02631	2.41855	2.37017	2.38528	1.67694	1.3174	1.05668	1.07927	0.930283	0.863671	0.695474	0.622665	0.628346		3.02631	1.46567	1.57379	1.70109	1.10049	0.931574	0.656388	0.510872	0.461462	0.539292	0.524286	0.479748	0.334525
	3.02976	2.19333	1.97307	1.76651	1.16174	0.968012	0.746211	0.620382	0.444561	0.403208	0.489387	0.426425	0.391514		3.02976	2.38044	2.36673	2.40575	1.69821	1.32791	1.10172	1.07588	0.943717	0.867058	0.685345	0.622665	0.635066		3.02976	1.46567	1.68854	1.79899	1.15885	0.923578	0.688604	0.52294	0.440675	0.522439	0.5568	0.459069	0.362402
	3.03321	2.22351	1.98322	1.73969	1.15478	1.02353	0.776599	0.644375	0.441292	0.426155	0.489387	0.426425	0.401728		3.03321	2.40123	2.40118	2.38528	1.66276	1.27536	1.10518	1.10642	0.920208	0.850124	0.71573	0.616076	0.624986		3.03321	1.51121	1.69674	1.88058	1.22554	0.899589	0.704711	0.555121	0.498878	0.526652	0.568992	0.450798	0.37435
	3.03667	2.23022	1.9866	1.68941	1.17913	1.06169	0.786729	0.661512	0.44783	0.445823	0.479664	0.449386	0.432368		3.03667	2.42202	2.43908	2.4194	1.77266	1.25083	1.11211	1.05551	0.879907	0.863671	0.71573	0.616076	0.601465		3.03667	1.61472	1.73363	1.90914	1.25055	0.927576	0.700684	0.567189	0.486406	0.530865	0.589314	0.463205	0.378332
	3.04012	2.20339	1.97984	1.70617	1.18609	1.08251	0.803611	0.644375	0.467443	0.439267	0.479664	0.469067	0.432368		3.04012	2.35965	2.39773	2.45353	1.78684	1.20178	1.1225	1.05891	0.869832	0.863671	0.722482	0.629254	0.614905		3.04012	1.68511	1.75412	1.8969	1.22554	0.963559	0.720819	0.559143	0.461462	0.522439	0.552736	0.446662	0.426121
	3.04358	2.15644	2.03398	1.7464	1.25217	1.09292	0.823871	0.675222	0.47398	0.465492	0.466701	0.485468	0.408537		3.04358	2.34232	2.45975	2.46035	1.75848	1.22981	1.17447	1.04533	0.863115	0.877219	0.668465	0.58972	0.661947		3.04358	1.75549	1.72953	1.94993	1.22554	0.951565	0.696658	0.563166	0.494721	0.492946	0.589314	0.425983	0.461963
	3.04703	2.21345	2.00691	1.80673	1.20348	1.1068	0.867765	0.67865	0.496862	0.478604	0.46346	0.482188	0.442581		3.04703	2.41855	2.44941	2.53201	1.73366	1.28937	1.12943	1.0657	0.829531	0.883993	0.641456	0.569953	0.695549		3.04703	1.76791	1.78281	1.94177	1.21304	0.967558	0.704711	0.587302	0.519664	0.526652	0.5568	0.425983	0.465946
	3.05048	2.22016	2.01368	1.86707	1.20348	1.11373	0.857636	0.70607	0.5034	0.494995	0.482905	0.478908	0.432368		3.05048	2.47746	2.48042	2.56955	1.77621	1.26134	1.16061	1.05891	0.836247	0.867058	0.63808	0.573247	0.668668		3.05048	1.78447	1.83199	1.95401	1.26306	0.991547	0.712765	0.61546	0.548766	0.535079	0.5568	0.463205	0.450016
	3.05394	2.19668	2.00691	1.88048	1.18261	1.09986	0.847506	0.71978	0.506669	0.511386	0.492628	0.449386	0.452795		3.05394	2.41855	2.4942	2.55931	1.80102	1.32791	1.16061	1.07248	0.839606	0.880606	0.627952	0.579836	0.655227		3.05394	1.82588	1.95904	1.94177	1.26723	0.975554	0.688604	0.607415	0.582024	0.535079	0.568992	0.450798	0.477893
	3.05739	2.13632	2.0746	1.9207	1.19304	1.05822	0.840753	0.709498	0.52955	0.504829	0.505592	0.472348	0.442581		3.05739	2.35272	2.40118	2.51836	1.77266	1.27536	1.14329	1.06909	0.816097	0.873832	0.644832	0.579836	0.705629		3.05739	1.8383	2.08609	1.92545	1.28807	1.00354	0.712765	0.651663	0.602811	0.535079	0.577121	0.454933	0.461963
	3.06085	2.13632	2.12875	2.03467	1.18261	1.04434	0.806988	0.7472	0.526282	0.508107	0.492628	0.485468	0.435772		3.06085	2.27995	2.39429	2.47059	1.8542	1.27886	1.17447	1.06909	0.839606	0.826415	0.634704	0.599604	0.695549		3.06085	1.90868	2.09838	2.00296	1.29641	1.03952	0.753034	0.639596	0.590339	0.564571	0.548671	0.488019	0.473911
	3.0643	2.20004	2.16259	2.06819	1.21739	1.03046	0.813741	0.726635	0.55897	0.52122	0.479664	0.501869	0.422154		3.0643	2.34579	2.37706	2.474	1.87193	1.29988	1.20565	1.08606	0.822814	0.833189	0.644832	0.606193	0.72579		3.0643	1.96251	2.17216	2.07231	1.32142	1.02753	0.761088	0.671777	0.611125	0.543505	0.540543	0.479748	0.442051
	3.06775	2.18327	2.16259	2.03802	1.24174	1.02353	0.854259	0.754056	0.585121	0.517942	0.495869	0.51171	0.442581		3.06775	2.37697	2.33572	2.4467	1.88611	1.24733	1.16754	1.03854	0.822814	0.836576	0.614448	0.612782	0.715709		3.06775	2.04531	2.22134	2.02744	1.32142	1.04352	0.744981	0.671777	0.623597	0.543505	0.540543	0.488019	0.422139
	3.07121	2.14638	2.1389	2.03132	1.20348	0.98189	0.840753	0.716353	0.581852	0.478604	0.49911	0.51827	0.435772		3.07121	2.29728	2.25649	2.474	1.86838	1.2263	1.14329	1.008	0.812738	0.836576	0.597567	0.629254	0.71907		3.07121	1.99977	2.19265	1.99888	1.27556	1.07151	0.765115	0.687867	0.590339	0.543505	0.52835	0.488019	0.410192
	3.07466	2.11955	2.16936	2.13858	1.21043	0.988829	0.823871	0.736918	0.598196	0.445823	0.521797	0.485468	0.432368		3.07466	2.31114	2.20826	2.48765	1.83648	1.22981	1.09132	1.01139	0.846323	0.802706	0.617824	0.658905	0.712349		3.07466	2.07016	2.25822	1.9948	1.30057	1.07951	0.78525	0.679822	0.590339	0.560358	0.499901	0.525241	0.434086
	3.07812	2.1665	2.16259	2.12852	1.21391	0.950664	0.800235	0.754056	0.598196	0.449101	0.53152	0.472348	0.439177		3.07812	2.36311	2.23237	2.43988	1.87547	1.23331	1.10172	1.03515	0.822814	0.799319	0.614448	0.655611	0.72579		3.07812	2.06188	2.29511	2.0152	1.31308	1.0875	0.805384	0.70798	0.615283	0.585637	0.536479	0.537649	0.414174
	3.08157	2.20675	2.11182	2.15534	1.16522	0.943725	0.817118	0.712925	0.624347	0.442545	0.53152	0.455947	0.456199		3.08157	2.40469	2.22893	2.42282	1.87902	1.17725	1.07747	1.01479	0.78923	0.789159	0.6212	0.672083	0.678748		3.08157	2.09086	2.33609	2.10087	1.32142	1.07951	0.841627	0.748206	0.602811	0.623556	0.520222	0.579006	0.390279
	3.08502	2.15309	2.14228	2.10841	1.16869	0.957603	0.817118	0.699215	0.591658	0.432711	0.505592	0.423145	0.439177		3.08502	2.32846	2.2117	2.42964	1.91093	1.14221	1.07054	1.008	0.772437	0.775611	0.641456	0.678672	0.665307		3.08502	2.13226	2.3074	2.18245	1.36727	1.07551	0.8376	0.720048	0.615283	0.610916	0.508029	0.612092	0.422139
	3.08848	2.15979	2.12198	2.0816	1.17913	1.00271	0.850883	0.682077	0.588389	0.406486	0.518556	0.416584	0.425559		3.08848	2.33886	2.24271	2.43305	1.90384	1.15623	1.04629	1.01818	0.74557	0.789159	0.63808	0.675378	0.665307		3.08848	2.19023	2.28691	2.17837	1.33392	1.07951	0.857734	0.716025	0.636069	0.606703	0.491772	0.624499	0.430104
	3.09193	2.16985	2.16259	2.06484	1.16869	0.999238	0.864389	0.69236	0.568776	0.380261	0.554207	0.413304	0.428963		3.09193	2.37351	2.23237	2.38869	1.8542	1.08615	1.04282	1.00121	0.708627	0.795933	0.634704	0.678672	0.675388		3.09193	2.19851	2.27462	2.18653	1.3631	1.0955	0.88995	0.716025	0.640227	0.61513	0.471451	0.686536	0.390279
	3.09539	2.20675	2.0949	2.03132	1.16869	1.00965	0.871142	0.654657	0.542626	0.376983	0.544484	0.403464	0.435772		3.09539	2.42895	2.23926	2.39893	1.85066	1.1282	1.07747	0.997817	0.722061	0.799319	0.611072	0.665494	0.655227		3.09539	2.28131	2.3115	2.27628	1.42563	1.11149	0.906058	0.732116	0.611125	0.648835	0.491772	0.690672	0.450016
	3.09884	2.15644	2.06444	1.93411	1.18609	1.01659	0.877895	0.658085	0.565508	0.36387	0.56393	0.410024	0.445986		3.09884	2.44627	2.24271	2.41599	1.7833	1.11769	1.07054	0.963877	0.708627	0.826415	0.590815	0.688556	0.658587		3.09884	2.31029	2.39757	2.31299	1.39645	1.17146	0.906058	0.764297	0.636069	0.648835	0.540543	0.674129	0.469928
	3.10229	2.09272	2.03398	1.9207	1.17565	1.00618	0.881271	0.695788	0.549163	0.373705	0.583376	0.396903	0.445986		3.10229	2.3943	2.20826	2.35798	1.75493	1.11418	1.08786	0.94012	0.68176	0.802706	0.573935	0.672083	0.631706		3.10229	2.28545	2.3197	2.29259	1.40479	1.21544	0.918138	0.776365	0.623597	0.661475	0.52835	0.65345	0.501788
	3.10575	2.06589	2.02045	1.91735	1.16522	0.999238	0.850883	0.671795	0.523013	0.390095	0.586617	0.373942	0.445986		3.10575	2.31807	2.21515	2.36822	1.7053	1.12469	1.05668	0.946908	0.648176	0.799319	0.611072	0.672083	0.614905		3.10575	2.31443	2.28691	2.28444	1.37561	1.20745	0.930219	0.780387	0.611125	0.640409	0.520222	0.636907	0.53763
	3.1092	2.04577	2.0949	1.90059	1.17565	1.00965	0.827247	0.647802	0.52955	0.409764	0.567171	0.364101	0.432368		3.1092	2.28342	2.21515	2.32727	1.70175	1.12469	1.074	0.95709	0.661609	0.826415	0.604319	0.632549	0.645147		3.1092	2.38896	2.35658	2.30075	1.40062	1.22344	0.898004	0.780387	0.606968	0.657262	0.540543	0.661721	0.561524
	3.11266	1.97534	2.0746	1.84025	1.14435	0.98536	0.830624	0.620382	0.509938	0.435989	0.544484	0.383782	0.428963		3.11266	2.27649	2.23926	2.24537	1.63085	1.14221	1.08093	0.95709	0.6381	0.80948	0.634704	0.606193	0.672028		3.11266	2.36412	2.36888	2.30075	1.40896	1.17546	0.922165	0.812568	0.627755	0.665688	0.548671	0.624499	0.545595
	3.11611	1.93174	2.06444	1.80673	1.13391	1.01312	0.847506	0.62381	0.490325	0.435989	0.53152	0.377222	0.432368		3.11611	2.24531	2.17725	2.20783	1.61312	1.1317	1.06014	0.912968	0.648176	0.80948	0.624576	0.602898	0.678748		3.11611	2.49661	2.42216	2.34971	1.45064	1.16347	0.930219	0.828659	0.631912	0.686754	0.564928	0.636907	0.557542
	3.11956	1.87808	2.08813	1.79668	1.16522	1.03046	0.837377	0.634092	0.464174	0.422877	0.521797	0.370662	0.411941		3.11956	2.12057	2.07735	2.18395	1.65921	1.14922	1.04629	0.94012	0.6381	0.839963	0.634704	0.586426	0.678748		3.11956	2.49247	2.38527	2.28852	1.43397	1.19545	0.930219	0.78441	0.631912	0.716247	0.5568	0.641043	0.561524
	3.12302	1.83448	2.0949	1.79332	1.21043	1.03393	0.813741	0.630665	0.454367	0.413042	0.547725	0.403464	0.425559		3.12302	2.13789	2.03601	2.12594	1.63085	1.13521	1.06707	0.909575	0.644817	0.812867	0.627952	0.58972	0.661947		3.12302	2.54629	2.43035	2.20285	1.46732	1.20745	0.9423	0.816591	0.652699	0.728886	0.552736	0.628635	0.55356
	3.12647	1.80095	2.08475	1.74975	1.22782	1.00618	0.776599	0.630665	0.451099	0.413042	0.528279	0.423145	0.435772		3.12647	2.08245	1.96366	2.05086	1.6273	1.09667	1.04629	0.879029	0.644817	0.76545	0.627952	0.606193	0.685468		3.12647	2.59598	2.44265	2.17021	1.51317	1.17146	0.950354	0.828659	0.615283	0.7331	0.577121	0.624499	0.585419
	3.12993	1.81771	2.04075	1.76651	1.22782	0.992299	0.742834	0.616955	0.487056	0.422877	0.49911	0.426425	0.428963		3.12993	2.01662	1.91199	2.06451	1.64148	1.10017	1.03936	0.82812	0.641459	0.731581	0.651585	0.579836	0.695549		3.12993	2.58355	2.41806	2.18245	1.49233	1.18346	0.9423	0.828659	0.640227	0.737313	0.589314	0.616228	0.597366
	3.13338	1.84119	2.05091	1.78997	1.23478	1.01312	0.75634	0.647802	0.490325	0.442545	0.508833	0.426425	0.422154		3.13338	1.9785	1.93266	2.02698	1.64857	1.08966	1.0255	0.84509	0.631384	0.741741	0.654961	0.583131	0.682108		3.13338	2.56285	2.35249	2.19061	1.44647	1.17146	0.930219	0.868885	0.648541	0.766805	0.564928	0.636907	0.589402
	3.13683	1.84454	2.05429	1.82684	1.23478	1.02699	0.75634	0.616955	0.464174	0.419598	0.486146	0.400183	0.44939		3.13683	1.93346	1.92921	1.98261	1.6273	1.05462	0.983924	0.868847	0.611233	0.701098	0.688721	0.546891	0.695549		3.13683	2.53801	2.3074	2.14982	1.50066	1.11949	0.974515	0.872907	0.652699	0.745739	0.548671	0.641043	0.593384
	3.14029	1.81436	2.09152	1.84025	1.22087	1.04434	0.752964	0.620382	0.480518	0.429433	0.469941	0.396903	0.469817		3.14029	1.93692	1.86031	2.02698	1.68048	1.04061	0.94235	0.868847	0.624667	0.704485	0.665089	0.550186	0.695549		3.14029	2.59184	2.35658	2.10902	1.55069	1.0875	0.962434	0.87693	0.631912	0.70782	0.568992	0.678264	0.609314
	3.14374	1.82442	2.10167	1.87712	1.18956	1.05128	0.729328	0.630665	0.480518	0.435989	0.427809	0.383782	0.44939		3.14374	1.9785	1.84998	1.98261	1.67694	1.02659	0.925027	0.848484	0.631384	0.690937	0.641456	0.563364	0.702269		3.14374	2.55457	2.38117	2.15798	1.55069	1.07951	0.986596	0.905088	0.677642	0.728886	0.564928	0.707215	0.601349
	3.1472	1.81101	2.05091	1.90729	1.20695	1.06863	0.719199	0.63752	0.467443	0.439267	0.444014	0.387063	0.459604		3.1472	1.99929	1.80519	1.90072	1.72657	1.0336	0.90424	0.817938	0.614591	0.623198	0.63808	0.573247	0.658587		3.1472	2.55871	2.39757	2.18245	1.53818	1.0835	1.03895	0.901066	0.677642	0.70782	0.573057	0.678264	0.593384
	3.15065	1.86802	2.02383	1.89724	1.18609	1.09292	0.719199	0.654657	0.457636	0.432711	0.424568	0.400183	0.428963		3.15065	1.92306	1.74318	1.90413	1.7833	0.998561	0.914633	0.824726	0.611233	0.619811	0.594191	0.579836	0.651867		3.15065	2.59184	2.38117	2.24364	1.55902	1.10749	1.05908	0.888998	0.656856	0.703607	0.568992	0.686536	0.597366
	3.1541	1.83448	2.02383	1.94416	1.2	1.09639	0.709069	0.63752	0.457636	0.439267	0.469941	0.406744	0.44939		3.1541	1.9092	1.78108	1.91437	1.75493	1.0371	0.918098	0.794181	0.604516	0.602877	0.590815	0.566658	0.645147		3.1541	2.56285	2.34839	2.19469	1.52151	1.11149	1.05908	0.868885	0.715058	0.661475	0.585249	0.690672	0.577454
	3.15756	1.84454	2.02722	1.9207	1.17565	1.05475	0.671927	0.62381	0.454367	0.439267	0.479664	0.400183	0.466413		3.15756	1.96811	1.78797	1.91437	1.76912	1.04761	0.935421	0.777211	0.611233	0.56562	0.597567	0.58972	0.641786		3.15756	2.6084	2.39347	2.19469	1.53818	1.14348	1.08324	0.917156	0.719216	0.636196	0.605571	0.6824	0.597366
	3.16101	1.85125	1.96291	1.90394	1.13043	1.00618	0.675304	0.63752	0.480518	0.455658	0.46346	0.370662	0.44939		3.16101	1.91613	1.77763	1.82223	1.7833	1.01608	0.893846	0.763635	0.607875	0.589329	0.573935	0.593015	0.682108		3.16101	2.56285	2.36888	2.26404	1.47982	1.19545	1.11546	0.888998	0.698429	0.61513	0.638084	0.686536	0.597366
	3.16447	1.84119	2.01029	1.95422	1.09217	1.00965	0.675304	0.620382	0.470712	0.45238	0.450496	0.354261	0.459604		3.16447	1.88495	1.79141	1.87683	1.76202	1.04761	0.918098	0.777211	0.594441	0.585942	0.587439	0.556775	0.672028		3.16447	2.56699	2.39757	2.30891	1.47982	1.23943	1.12754	0.89302	0.740002	0.657262	0.629956	0.690672	0.601349
	3.16792	1.79088	1.96968	1.88383	1.13043	1.00965	0.671927	0.613527	0.457636	0.449101	0.466701	0.373942	0.476626		3.16792	1.92999	1.78797	1.89389	1.74784	1.04761	0.890382	0.790787	0.601158	0.569007	0.580687	0.566658	0.672028		3.16792	2.59184	2.45085	2.25996	1.52151	1.24743	1.14365	0.917156	0.735845	0.686754	0.654341	0.690672	0.625244
	3.17137	1.70033	1.91892	1.83355	1.08869	0.988829	0.665174	0.589534	0.431486	0.426155	0.424568	0.380502	0.500457		3.17137	1.92306	1.75696	1.90754	1.68403	1.02309	0.886917	0.780605	0.560857	0.541912	0.56043	0.569953	0.688828		3.17137	2.60012	2.40167	2.16613	1.52984	1.26742	1.16378	0.880953	0.735845	0.657262	0.658406	0.65345	0.641173
	3.17483	1.73052	1.88169	1.77321	1.05391	0.964542	0.665174	0.572397	0.411873	0.442545	0.450496	0.393623	0.483435		3.17483	1.89188	1.67084	1.88365	1.67694	1.01258	0.893846	0.787393	0.57429	0.52159	0.553678	0.537008	0.702269		3.17483	2.52973	2.45495	2.17021	1.51734	1.22344	1.14767	0.897043	0.719216	0.678328	0.682791	0.649314	0.637191
	3.17828	1.72381	1.83092	1.79668	1.01217	0.988829	0.665174	0.548404	0.415141	0.435989	0.466701	0.387063	0.469817		3.17828	1.9092	1.6984	1.83247	1.60249	1.05462	0.893846	0.780605	0.581007	0.524977	0.567182	0.530419	0.71907		3.17828	2.54629	2.47954	2.20285	1.44647	1.25942	1.18392	0.913133	0.764946	0.737313	0.686855	0.632771	0.609314
	3.18174	1.69698	1.83092	1.77321	1.03304	1.00618	0.675304	0.544976	0.411873	0.432711	0.489387	0.393623	0.473221		3.18174	1.84683	1.64328	1.83929	1.57767	1.04061	0.90424	0.790787	0.604516	0.528364	0.577311	0.510651	0.73923		3.18174	2.56699	2.51642	2.14574	1.45064	1.23943	1.15573	0.901066	0.752474	0.762592	0.715305	0.632771	0.621261
	3.18519	1.68692	1.80385	1.76986	1.02609	0.988829	0.68881	0.572397	0.411873	0.426155	0.486146	0.387063	0.476626		3.18519	1.80872	1.63294	1.88024	1.55994	1.01258	0.893846	0.773817	0.594441	0.552072	0.594191	0.527124	0.766112		3.18519	2.56699	2.47134	2.08863	1.39645	1.25143	1.13559	0.897043	0.769103	0.762592	0.719369	0.628635	0.665068
	3.18864	1.65003	1.82754	1.74975	1.07478	0.940255	0.67868	0.575824	0.402066	0.432711	0.489387	0.383782	0.514075		3.18864	1.80872	1.61572	1.84612	1.53867	0.970531	0.900775	0.71612	0.577649	0.558846	0.587439	0.527124	0.809793		3.18864	2.59184	2.48363	2.01112	1.37144	1.29941	1.13157	0.897043	0.814834	0.787872	0.727497	0.616228	0.66905
	3.1921	1.6668	1.78016	1.69276	1.08174	0.933316	0.675304	0.568969	0.398797	0.413042	0.453737	0.390343	0.514075		3.1921	1.73595	1.5537	1.83588	1.54221	0.900457	0.86613	0.756847	0.587724	0.572394	0.587439	0.540302	0.786272		3.1921	2.52973	2.51232	2.07231	1.3506	1.33139	1.14767	0.913133	0.764946	0.796298	0.707176	0.612092	0.68498
	3.19555	1.6232	1.76324	1.63243	1.05739	0.89862	0.661798	0.565542	0.402066	0.380261	0.440773	0.406744	0.503862		3.19555	1.69784	1.55026	1.79493	1.46422	0.886442	0.817627	0.726302	0.557498	0.582555	0.567182	0.537008	0.786272		3.19555	2.48005	2.48773	1.98664	1.36727	1.26342	1.11546	0.888998	0.78989	0.775232	0.727497	0.603821	0.680998
	3.19901	1.61984	1.82754	1.5922	1.06087	0.891681	0.651668	0.538121	0.39226	0.367149	0.444014	0.423145	0.503862		3.19901	1.72902	1.54681	1.83929	1.43231	0.910968	0.786446	0.753454	0.55414	0.585942	0.587439	0.530419	0.789633		3.19901	2.55457	2.5697	1.94585	1.37561	1.25143	1.12754	0.913133	0.794047	0.766805	0.723433	0.587278	0.692945
	3.20246	1.62991	1.7937	1.53522	1.02956	0.867394	0.624656	0.538121	0.39226	0.396652	0.479664	0.419865	0.493648		3.20246	1.73942	1.48825	1.79834	1.45713	0.889946	0.786446	0.739878	0.564215	0.623198	0.553678	0.563364	0.769472		3.20246	2.52973	2.65577	1.90914	1.35893	1.25543	1.12351	0.901066	0.794047	0.749953	0.690919	0.57487	0.696927
	3.20591	1.57625	1.78354	1.54863	0.946086	0.860455	0.621279	0.534694	0.408604	0.396652	0.453737	0.406744	0.500457		3.20591	1.67358	1.48825	1.73692	1.49258	0.858412	0.776053	0.71612	0.560857	0.660455	0.533422	0.546891	0.786272		3.20591	2.52973	2.5738	1.97848	1.32559	1.23144	1.12351	0.897043	0.818991	0.699394	0.670598	0.587278	0.692945
	3.20937	1.5796	1.76662	1.56874	0.991303	0.856985	0.621279	0.524411	0.434754	0.396652	0.460219	0.390343	0.490244		3.20937	1.6424	1.44346	1.69597	1.5174	0.844397	0.751801	0.685575	0.591083	0.667229	0.553678	0.560069	0.789633		3.20937	2.50903	2.5697	2.0152	1.35477	1.23544	1.11143	0.864862	0.83562	0.682541	0.694984	0.587278	0.653121
	3.21282	1.53265	1.7497	1.55868	0.973912	0.870864	0.628033	0.548404	0.441292	0.403208	0.456978	0.387063	0.486839		3.21282	1.61814	1.4848	1.72327	1.54576	0.861916	0.727549	0.661817	0.577649	0.674002	0.546926	0.560069	0.792993		3.21282	2.63324	2.52052	1.99888	1.3506	1.26342	1.06311	0.832681	0.848092	0.690968	0.658406	0.607956	0.673033
	3.21628	1.4924	1.7497	1.51846	0.949564	0.836168	0.60102	0.555259	0.428217	0.396652	0.447255	0.396903	0.503862		3.21628	1.59042	1.42624	1.76763	1.53158	0.816367	0.72062	0.671999	0.550781	0.694324	0.553678	0.576542	0.779552		3.21628	2.6498	2.50003	1.94993	1.34643	1.27941	1.03089	0.828659	0.810677	0.690968	0.66247	0.607956	0.696927
	3.21973	1.44545	1.71924	1.51511	0.932173	0.808411	0.584138	0.524411	0.457636	0.380261	0.447255	0.410024	0.520884		3.21973	1.61814	1.42968	1.72668	1.53158	0.851405	0.717156	0.678787	0.527272	0.667229	0.530045	0.55348	0.772832		3.21973	2.65394	2.40576	1.93769	1.35893	1.29941	1.03492	0.880953	0.839778	0.682541	0.654341	0.616228	0.712857
	3.22318	1.42198	1.71586	1.46483	0.91826	0.794533	0.587514	0.510701	0.467443	0.393373	0.473182	0.419865	0.520884		3.22318	1.60775	1.40212	1.65843	1.50322	0.889946	0.72062	0.699151	0.550781	0.677389	0.503037	0.566658	0.772832		3.22318	2.66636	2.40167	1.92137	1.40479	1.29541	1.02284	0.844749	0.814834	0.695181	0.63402	0.624499	0.68498
	3.22664	1.40521	1.69217	1.40784	0.886955	0.804942	0.60102	0.503846	0.480518	0.367149	0.469941	0.403464	0.514075		3.22664	1.60082	1.38145	1.64137	1.44649	0.879434	0.696369	0.75006	0.577649	0.684163	0.496285	0.543597	0.72915		3.22664	2.62496	2.34839	1.94177	1.41729	1.27542	0.974515	0.864862	0.823148	0.665688	0.638084	0.636907	0.68498
	3.23009	1.40521	1.73278	1.39444	0.820868	0.770246	0.594267	0.507274	0.464174	0.380261	0.476423	0.377222	0.500457		3.23009	1.60428	1.36767	1.57995	1.45713	0.900457	0.68944	0.678787	0.567574	0.660455	0.486156	0.573247	0.756031		3.23009	2.60426	2.3238	1.86426	1.42146	1.23943	0.986596	0.832681	0.856407	0.661475	0.638084	0.628635	0.68498
	3.23355	1.44881	1.70909	1.37097	0.820868	0.81882	0.604397	0.531266	0.470712	0.41632	0.482905	0.354261	0.527693		3.23355	1.56963	1.29877	1.58336	1.48194	0.879434	0.658259	0.682181	0.564215	0.640133	0.486156	0.563364	0.772832		3.23355	2.6291	2.33199	2.00296	1.42563	1.22744	0.990623	0.824636	0.831463	0.678328	0.658406	0.632771	0.70091
	3.237	1.41191	1.65832	1.39779	0.799999	0.850046	0.624656	0.534694	0.444561	0.432711	0.489387	0.34442	0.54812		3.237	1.5038	1.25054	1.539	1.44649	0.865419	0.672117	0.658423	0.564215	0.602877	0.472652	0.573247	0.742591		3.237	2.54215	2.19265	1.97441	1.4298	1.21544	0.946327	0.812568	0.831463	0.686754	0.642149	0.669993	0.68498
	3.24045	1.35155	1.62448	1.40784	0.831303	0.839638	0.658421	0.538121	0.464174	0.409764	0.460219	0.350981	0.554929		3.24045	1.46569	1.25399	1.51511	1.40395	0.886442	0.627078	0.651635	0.570932	0.619811	0.486156	0.576542	0.789633		3.24045	2.51731	2.0697	1.93769	1.43814	1.17546	0.950354	0.832681	0.823148	0.678328	0.678727	0.674129	0.68498
	3.24391	1.37167	1.6414	1.37432	0.855651	0.815351	0.685433	0.544976	0.460905	0.422877	0.482905	0.364101	0.534502		3.24391	1.44143	1.18164	1.5117	1.38268	0.917975	0.623614	0.682181	0.581007	0.596103	0.476028	0.586426	0.766112		3.24391	2.53801	2.0574	1.88058	1.42563	1.21145	0.906058	0.796478	0.806519	0.70782	0.707176	0.649314	0.704892
	3.24736	1.35826	1.6211	1.33745	0.81739	0.798003	0.651668	0.558687	0.441292	0.435989	0.508833	0.364101	0.561738		3.24736	1.3756	1.16442	1.48781	1.36495	0.910968	0.61322	0.678787	0.567574	0.582555	0.496285	0.576542	0.776192		3.24736	2.54215	2.0615	1.85202	1.39645	1.17546	0.885923	0.78441	0.781575	0.712034	0.690919	0.674129	0.744717
	3.25082	1.32807	1.60756	1.31399	0.848695	0.759837	0.631409	0.548404	0.444561	0.426155	0.49911	0.367382	0.568547		3.25082	1.3756	1.08174	1.44004	1.30468	0.896953	0.65133	0.651635	0.564215	0.596103	0.48278	0.593015	0.772832		3.25082	2.52559	2.0656	1.78268	1.37561	1.16747	0.898004	0.792455	0.802362	0.674115	0.723433	0.657586	0.728787
	3.25427	1.3046	1.57033	1.29387	0.869564	0.728611	0.668551	0.551832	0.421679	0.426155	0.502351	0.3477	0.599187		3.25427	1.28204	1.09207	1.35814	1.31886	0.868923	0.661723	0.610908	0.597799	0.589329	0.476028	0.573247	0.803073		3.25427	2.51317	2.00822	1.81531	1.35477	1.13148	0.898004	0.752229	0.885508	0.665688	0.727497	0.657586	0.736752
	3.25772	1.29118	1.54326	1.24359	0.873042	0.725142	0.682057	0.572397	0.39226	0.426155	0.505592	0.350981	0.619614		3.25772	1.2266	1.08863	1.35814	1.28341	0.840893	0.661723	0.576969	0.581007	0.619811	0.472652	0.602898	0.809793		3.25772	2.44692	2.00002	1.78676	1.33392	1.10749	0.906058	0.728093	0.85225	0.636196	0.711241	0.65345	0.704892
	3.26118	1.28112	1.50264	1.24695	0.873042	0.728611	0.668551	0.558687	0.382453	0.39993	0.495869	0.33458	0.636636		3.26118	1.21274	1.07829	1.38885	1.26922	0.823375	0.675582	0.556605	0.567574	0.579168	0.509789	0.599604	0.816514		3.26118	2.4345	1.97133	1.78268	1.32142	1.10749	0.898004	0.732116	0.881351	0.619343	0.731562	0.661721	0.732769
	3.26463	1.27777	1.49588	1.26035	0.869564	0.73555	0.651668	0.534694	0.388991	0.422877	0.521797	0.33458	0.653658		3.26463	1.17116	1.06796	1.38203	1.28695	0.872427	0.644401	0.54303	0.547423	0.558846	0.513165	0.616076	0.860195		3.26463	2.40966	1.97133	1.79491	1.35893	1.07951	0.954381	0.720048	0.856407	0.636196	0.711241	0.686536	0.736752
	3.26809	1.25094	1.41465	1.26706	0.89739	0.742489	0.648292	0.534694	0.408604	0.413042	0.515315	0.357541	0.667276		3.26809	1.14344	1.04384	1.32743	1.25504	0.882938	0.665188	0.570181	0.567574	0.592716	0.519917	0.583131	0.893797		3.26809	2.44692	1.95084	1.74596	1.34226	1.06351	0.926192	0.748206	0.814834	0.648835	0.703112	0.736165	0.744717
	3.27154	1.18051	1.43496	1.27711	0.942607	0.721672	0.648292	0.534694	0.395528	0.393373	0.518556	0.370662	0.663872		3.27154	1.11226	1.01973	1.31719	1.24795	0.889946	0.665188	0.573575	0.621308	0.629972	0.516541	0.569953	0.893797		3.27154	2.40552	1.93445	1.6603	1.29641	1.0835	0.934246	0.752229	0.827306	0.653049	0.654341	0.744436	0.776576
	3.27499	1.20063	1.44173	1.27711	0.95652	0.693915	0.604397	0.548404	0.434754	0.390095	0.53152	0.377222	0.694512		3.27499	1.09147	1.00939	1.29331	1.28341	0.928487	0.672117	0.563393	0.611233	0.674002	0.526669	0.560069	0.917318		3.27499	2.42622	1.90576	1.61542	1.25472	1.11949	0.938273	0.724071	0.848092	0.674115	0.682791	0.715486	0.788524
	3.27845	1.22411	1.41465	1.26035	0.946086	0.707794	0.614526	0.541549	0.411873	0.390095	0.560689	0.370662	0.728557		3.27845	1.05682	0.985276	1.25236	1.27986	0.907464	0.692904	0.580363	0.597799	0.60965	0.54355	0.560069	0.883716		3.27845	2.40966	1.89346	1.56239	1.23388	1.13148	0.918138	0.748206	0.839778	0.674115	0.682791	0.703079	0.788524
	3.2819	1.20063	1.37742	1.24695	0.949564	0.718202	0.574008	0.531266	0.388991	0.386817	0.534761	0.360821	0.786433		3.2819	1.0291	0.988721	1.21141	1.27986	0.886442	0.692904	0.546424	0.581007	0.64352	0.557054	0.563364	0.903877		3.2819	2.33514	1.85658	1.5216	1.23805	1.05952	0.946327	0.796478	0.781575	0.669901	0.638084	0.686536	0.744717
	3.28536	1.21405	1.37404	1.2503	0.95652	0.700855	0.60102	0.544976	0.379184	0.386817	0.547725	0.370662	0.779624		3.28536	1.01524	0.985276	1.1807	1.27986	0.90396	0.685975	0.556605	0.591083	0.657068	0.553678	0.560069	0.924038		3.28536	2.29373	1.82379	1.48896	1.18386	1.05552	0.958408	0.848772	0.798205	0.669901	0.617763	0.665857	0.748699
	3.28881	1.20734	1.34358	1.28382	0.949564	0.686976	0.590891	0.541549	0.405335	0.383539	0.56393	0.400183	0.786433		3.28881	0.994448	0.992166	1.17046	1.30113	0.938998	0.623614	0.553211	0.597799	0.657068	0.56043	0.579836	0.924038		3.28881	2.19023	1.75822	1.50936	1.18803	1.05952	0.9423	0.836704	0.769103	0.686754	0.625892	0.6824	0.768611
	3.29226	1.22746	1.32666	1.27041	0.953042	0.700855	0.570632	0.541549	0.428217	0.373705	0.580135	0.410024	0.772815		3.29226	0.977123	0.961161	1.13633	1.27986	0.981042	0.578575	0.576969	0.601158	0.674002	0.570558	0.593015	0.947559		3.29226	2.1778	1.74592	1.45633	1.20053	1.0835	0.966461	0.836704	0.764946	0.653049	0.650277	0.690672	0.772594
	3.29572	1.25429	1.33004	1.27041	0.959999	0.728611	0.550373	0.548404	0.434754	0.376983	0.583376	0.393623	0.759197		3.29572	0.935544	0.912931	1.12951	1.26568	1.01958	0.585504	0.576969	0.621308	0.680776	0.584063	0.606193	0.961		3.29572	2.21507	1.70494	1.46857	1.17969	1.0835	0.970488	0.832681	0.785733	0.690968	0.674662	0.6824	0.84826
	3.29917	1.24758	1.35035	1.22348	0.970433	0.721672	0.560502	0.565542	0.444561	0.380261	0.554207	0.403464	0.759197		3.29917	0.890499	0.895706	1.0988	1.2905	1.03009	0.547394	0.593939	0.621308	0.718033	0.553678	0.586426	0.987881		3.29917	2.14054	1.66805	1.44001	1.17969	1.07951	0.99465	0.860839	0.777418	0.712034	0.658406	0.6824	0.816401
	3.30263	1.23417	1.31312	1.21007	0.966955	0.711263	0.587514	0.586107	0.441292	0.390095	0.534761	0.436266	0.786433		3.30263	0.852384	0.847475	1.06809	1.26922	1.02309	0.578575	0.593939	0.631384	0.741741	0.553678	0.596309	0.96772		3.30263	2.11984	1.63526	1.37066	1.09632	1.0915	0.970488	0.852794	0.78989	0.741526	0.686855	0.665857	0.824366
	3.30608	1.19392	1.30974	1.21343	0.949564	0.721672	0.567255	0.582679	0.428217	0.390095	0.557448	0.452667	0.789837		3.30608	0.80734	0.861255	1.11245	1.28695	1.06513	0.550859	0.583757	0.654893	0.751902	0.563806	0.596309	0.96436		3.30608	2.06188	1.57379	1.41146	1.09215	1.12748	0.978542	0.836704	0.806519	0.741526	0.707176	0.628635	0.884102
	3.30953	1.20063	1.24882	1.19331	0.95652	0.721672	0.577385	0.558687	0.424948	0.409764	0.557448	0.429705	0.813669		3.30953	0.790015	0.847475	1.06809	1.28341	1.08966	0.557788	0.587151	0.654893	0.728194	0.573935	0.616076	0.994601		3.30953	2.02875	1.52461	1.39106	1.09632	1.12748	0.962434	0.848772	0.798205	0.762592	0.727497	0.612092	0.840295
	3.31299	1.16374	1.22513	1.14639	0.942607	0.700855	0.590891	0.575824	0.388991	0.413042	0.541243	0.442826	0.793242		3.31299	0.77962	0.813025	1.05444	1.25504	1.08966	0.540465	0.590545	0.685118	0.724807	0.600943	0.629254	0.984521		3.31299	1.99977	1.57379	1.39514	1.11716	1.11549	0.974515	0.913133	0.764946	0.741526	0.73969	0.632771	0.876137
	3.31644	1.16374	1.23867	1.10281	0.959999	0.718202	0.567255	0.596389	0.385722	0.419598	0.544484	0.469067	0.800051		3.31644	0.741505	0.78202	1.04761	1.24441	1.08966	0.523143	0.580363	0.688477	0.745128	0.607695	0.652316	1.03828		3.31644	1.97079	1.541	1.45225	1.12967	1.13948	0.990623	0.89302	0.769103	0.766805	0.747819	0.649314	0.904015
	3.3199	1.15032	1.25559	1.11957	0.970433	0.73555	0.577385	0.596389	0.375915	0.413042	0.583376	0.452667	0.759197		3.3199	0.748435	0.778575	1.06126	1.24795	1.1282	0.547394	0.587151	0.732136	0.734967	0.611072	0.688556	1.09541		3.3199	1.95837	1.5533	1.43593	1.17552	1.17146	0.966461	0.872907	0.827306	0.787872	0.796589	0.669993	0.963751
	3.32335	1.11679	1.24882	1.11622	0.946086	0.742489	0.577385	0.610099	0.402066	0.413042	0.583376	0.436266	0.76941		3.32335	0.73804	0.74068	1.01008	1.27277	1.15623	0.564717	0.607514	0.775796	0.734967	0.614448	0.711618	1.10549		3.32335	1.9211	1.56149	1.43185	1.20887	1.18746	0.934246	0.848772	0.823148	0.779445	0.857553	0.669993	1.00756
	3.3268	1.10002	1.24205	1.0894	0.966955	0.780655	0.590891	0.610099	0.388991	0.442545	0.580135	0.403464	0.786433		3.3268	0.713785	0.713119	0.989601	1.25504	1.11769	0.61322	0.63806	0.802663	0.745128	0.651585	0.711618	1.12565		3.3268	1.88798	1.57379	1.3829	1.2172	1.17146	0.954381	0.836704	0.831463	0.813151	0.820975	0.698943	1.03942
	3.33026	1.05642	1.26574	1.0894	0.984347	0.777185	0.614526	0.62381	0.398797	0.45238	0.586617	0.429705	0.817073		3.33026	0.692995	0.689004	0.948652	1.27632	1.10718	0.630543	0.671999	0.826172	0.758676	0.665089	0.711618	1.15253		3.33026	1.78033	1.58608	1.3829	1.21304	1.16347	0.898004	0.856817	0.785733	0.855283	0.812846	0.690672	1.04738
	3.33371	0.996054	1.26574	1.0894	1.00174	0.777185	0.648292	0.606672	0.379184	0.472048	0.567171	0.446106	0.844309		3.33371	0.68953	0.675224	0.894053	1.31886	1.14221	0.634007	0.73309	0.839606	0.775611	0.681969	0.705028	1.21301		3.33371	1.73065	1.59838	1.34211	1.20887	1.17146	0.898004	0.87693	0.764946	0.846857	0.825039	0.707215	0.987646
	3.33717	0.985993	1.26574	1.0894	0.984347	0.780655	0.658421	0.603244	0.372647	0.46877	0.59634	0.472348	0.915803		3.33717	0.672206	0.651109	0.853104	1.26213	1.15272	0.640936	0.75006	0.876549	0.778998	0.708978	0.737974	1.25669		3.33717	1.68511	1.62297	1.30539	1.19219	1.13948	0.893977	0.87693	0.764946	0.872136	0.825039	0.690672	1.04738
	3.34062	0.952455	1.27928	1.10616	1.01217	0.763307	0.644915	0.603244	0.385722	0.449101	0.648195	0.446106	0.926016		3.34062	0.668741	0.606324	0.825805	1.25504	1.15623	0.65133	0.736484	0.896699	0.785772	0.739363	0.751152	1.29701		3.34062	1.61472	1.59428	1.2646	1.16301	1.17946	0.869815	0.888998	0.760789	0.867923	0.808782	0.6824	1.07526
	3.34407	0.975931	1.29958	1.0827	1.02261	0.749429	0.685433	0.616955	0.398797	0.472048	0.661159	0.419865	0.983892		3.34407	0.661811	0.571874	0.767794	1.22314	1.15973	0.668653	0.767029	0.920208	0.772224	0.786628	0.774214	1.35414		3.34407	1.57332	1.58198	1.24012	1.18803	1.15947	0.873842	0.87693	0.760789	0.867923	0.804718	0.686536	1.08721
	3.34753	0.962517	1.2522	1.07935	1.00174	0.73902	0.682057	0.63752	0.411873	0.465492	0.700051	0.426425	1.03496		3.34753	0.651416	0.568429	0.743907	1.23023	1.17725	0.699833	0.780605	0.947075	0.816254	0.796756	0.790686	1.3911		3.34753	1.54434	1.59018	1.23196	1.22971	1.16347	0.845654	0.852794	0.810677	0.876349	0.816911	0.707215	1.15093
	3.35098	0.942394	1.22174	1.0827	1.00174	0.780655	0.67868	0.630665	0.454367	0.455658	0.738942	0.423145	1.05198		3.35098	0.589046	0.558093	0.716607	1.24795	1.16324	0.710227	0.804363	1.01424	0.846737	0.830517	0.810453	1.47846		3.35098	1.48223	1.49182	1.19117	1.23388	1.11149	0.853708	0.816591	0.814834	0.872136	0.816911	0.71135	1.18677
	3.35444	0.922272	1.23528	1.07599	0.994781	0.759837	0.705692	0.640947	0.496862	0.475326	0.748665	0.423145	1.09964		3.35444	0.589046	0.551203	0.668834	1.18059	1.21579	0.744872	0.848484	1.07805	0.900928	0.857526	0.813748	1.47174		3.35444	1.45325	1.46313	1.15038	1.21304	1.11149	0.8376	0.844749	0.856407	0.863709	0.800654	0.723758	1.21465
	3.35789	0.90215	1.19467	1.06594	1.00522	0.759837	0.739458	0.644375	0.539357	0.46877	0.787557	0.465787	1.13369		3.35789	0.568256	0.537423	0.597173	1.15577	1.19477	0.75873	0.858666	1.07805	0.894154	0.925048	0.807159	1.45494		3.35789	1.37044	1.43854	1.16669	1.22137	1.13548	0.853708	0.868885	0.860564	0.834217	0.784397	0.736165	1.22261
	3.36134	0.898796	1.18452	1.05923	1.02956	0.773716	0.752964	0.620382	0.549163	0.46877	0.816726	0.492029	1.16773		3.36134	0.571721	0.527088	0.60741	1.10259	1.21229	0.800304	0.82812	1.0982	0.928023	0.982441	0.810453	1.4919		3.36134	1.3456	1.38116	1.10958	1.22971	1.14348	0.873842	0.840726	0.893823	0.867923	0.780332	0.798201	1.19872
	3.3648	0.908857	1.20821	1.02571	1.01913	0.766776	0.76647	0.682077	0.539357	0.458936	0.839413	0.50843	1.19156		3.3648	0.540536	0.537423	0.556224	1.15932	1.26835	0.786446	0.868847	1.10828	0.958506	0.995945	0.863166	1.53558		3.3648	1.30006	1.35657	1.14222	1.27973	1.18346	0.857734	0.868885	0.910452	0.842643	0.816911	0.798201	1.19075
	3.36825	0.905503	1.17436	0.995546	1.00522	0.756368	0.786729	0.654657	0.526282	0.462214	0.849136	0.495309	1.22901		3.36825	0.533606	0.516753	0.556224	1.17705	1.3174	0.793375	0.872241	1.15194	0.928023	1.02971	0.899405	1.52886		3.36825	1.25451	1.2787	1.1055	1.31725	1.17946	0.881896	0.901066	0.910452	0.846857	0.812846	0.798201	1.21863
	3.37171	0.915565	1.14052	0.98549	0.987825	0.763307	0.793482	0.69236	0.536088	0.472048	0.894509	0.50515	1.25625		3.37171	0.509352	0.499528	0.559636	1.16996	1.31039	0.803769	0.875635	1.22582	0.934797	1.1006	0.935645	1.53558		3.37171	1.21311	1.24592	1.11774	1.40896	1.20345	0.885923	0.884975	0.972812	0.884776	0.812846	0.785794	1.29828
	3.37516	0.87532	1.08637	1.00895	0.980868	0.777185	0.800235	0.71978	0.549163	0.491717	0.936642	0.501869	1.24604		3.37516	0.488562	0.485748	0.556224	1.14514	1.33492	0.831485	0.902787	1.28628	0.961893	1.14787	0.958707	1.56582		3.37516	1.22139	1.17214	1.14222	1.42563	1.27142	0.885923	0.909111	1.03933	0.880562	0.812846	0.856102	1.33412
	3.37861	0.855198	1.0593	0.982138	0.97739	0.811881	0.806988	0.736918	0.536088	0.527776	0.913955	0.51499	1.27668		3.37861	0.488562	0.509863	0.545987	1.1735	1.39799	0.859201	0.92315	1.32322	0.975441	1.19513	1.01471	1.58599		3.37861	1.19655	1.15575	1.16669	1.47565	1.22344	0.88995	0.929224	1.07674	0.893202	0.869746	0.905731	1.39385
	3.38207	0.811599	1.01868	0.978786	1.00869	0.843107	0.806988	0.802041	0.552432	0.531054	0.920437	0.567473	1.28008		3.38207	0.481632	0.485748	0.525512	1.14159	1.44704	0.845343	0.95709	1.35009	1.03979	1.23227	1.06084	1.63303		3.38207	1.16343	1.12296	1.14222	1.55485	1.26742	0.906058	0.961405	1.11832	0.922694	0.934773	0.95536	1.43368
	3.38552	0.78477	1.03899	0.965378	1.00869	0.856985	0.834	0.832889	0.568776	0.534332	0.926919	0.603555	1.27668		3.38552	0.453912	0.451298	0.5221	1.10259	1.43302	0.831485	1.01479	1.3736	1.10414	1.27616	1.05754	1.65319		3.38552	1.12616	1.08198	1.10958	1.53401	1.3034	0.934246	1.00163	1.12248	0.901628	0.967287	0.988446	1.44563
	3.38898	0.754586	1.00853	1.00225	1.06087	0.877803	0.854259	0.891157	0.565508	0.586782	0.956088	0.636357	1.32774		3.38898	0.457377	0.437518	0.515275	1.04587	1.45404	0.862666	1.02157	1.38031	1.12447	1.30992	1.08719	1.65991		3.38898	1.0889	1.09018	1.12182	1.58403	1.33939	0.958408	1.04588	1.16405	0.977466	1.02419	1.01326	1.44961
	3.39243	0.737818	0.957766	1.05253	1.09565	0.90556	0.861012	0.942569	0.552432	0.606451	0.988498	0.649478	1.32434		3.39243	0.446982	0.420293	0.487975	1.07423	1.48558	0.893846	1.0046	1.41054	1.14479	1.35043	1.10037	1.73719		3.39243	1.04336	1.0369	1.10142	1.59654	1.3194	0.998677	1.07002	1.17236	1.00275	1.08921	1.0174	1.4735
	3.39588	0.744525	0.978072	1.02571	1.07478	0.947194	0.850883	0.959707	0.552432	0.658901	0.969052	0.669159	1.33115		3.39588	0.436587	0.406513	0.487975	1.06714	1.52412	0.907704	1.05551	1.48442	1.20575	1.38757	1.18273	1.77751		3.39588	0.993675	1.0205	1.10958	1.57153	1.3114	1.04297	1.09415	1.19731	1.04488	1.08921	1.01326	1.56908
	3.39934	0.690866	0.927307	1.04247	1.07826	0.968012	0.864389	0.990555	0.542626	0.649066	0.959329	0.679	1.3686		3.39934	0.408867	0.389287	0.470913	1.08841	1.53813	0.918098	1.10303	1.55159	1.25656	1.39432	1.22227	1.75399		3.39934	0.964693	1.00001	1.11774	1.55485	1.33939	1.07116	1.1022	1.25135	1.06594	1.10547	0.996718	1.59696
	3.40279	0.650621	0.879927	1.07264	1.09913	0.98536	0.92179	0.9837	0.581852	0.635954	1.0047	0.728203	1.372		3.40279	0.412332	0.368617	0.467501	1.01751	1.54514	0.966601	1.12339	1.60533	1.31414	1.42808	1.2651	1.75399		3.40279	0.956412	0.913945	1.1259	1.52151	1.34339	1.11546	1.10622	1.25551	1.14178	1.16237	0.996718	1.67661
	3.40625	0.633852	0.859621	1.06929	1.10261	1.02006	0.898154	1.02826	0.608002	0.672013	1.03063	0.747884	1.39583		3.40625	0.398472	0.382397	0.464089	0.957237	1.53113	1.02896	1.1743	1.61204	1.3751	1.42808	1.30463	1.8212		3.40625	0.915009	0.901649	1.1259	1.51317	1.33539	1.17989	1.09013	1.29708	1.13757	1.17456	1.03808	1.7244
	3.4097	0.593608	0.852852	1.04247	1.12	1.04434	0.915037	1.02826	0.647228	0.662179	1.05332	0.790526	1.41966		3.4097	0.398472	0.368617	0.42314	0.946601	1.53463	1.08786	1.18788	1.59861	1.41236	1.45847	1.29804	1.86488		3.4097	0.898448	0.868862	1.12182	1.47565	1.32339	1.17989	1.11426	1.29293	1.15021	1.2274	1.05875	1.71245
	3.41315	0.590254	0.83593	1.02236	1.12	1.0721	0.908284	1.05568	0.657035	0.678569	1.06952	0.800367	1.43669		3.41315	0.388077	0.351392	0.39584	0.960782	1.55916	1.17447	1.21842	1.62884	1.45639	1.4821	1.31781	1.84136		3.41315	0.852904	0.877059	1.10958	1.50066	1.3194	1.17989	1.12231	1.25551	1.1797	1.31275	1.05462	1.77219
	3.41661	0.576839	0.808856	1.01231	1.12696	1.0721	0.982567	1.10024	0.689723	0.698238	1.11165	0.820048	1.48435		3.41661	0.377682	0.334167	0.378778	0.93951	1.51711	1.18487	1.27951	1.65234	1.5038	1.4686	1.36064	1.86488		3.41661	0.840483	0.844272	1.06879	1.52151	1.33139	1.196	1.17058	1.24304	1.17549	1.29243	1.05048	1.75626
	3.42006	0.570132	0.795318	0.982138	1.16522	1.07557	1.03997	1.08995	0.712605	0.708072	1.1311	0.793807	1.53201		3.42006	0.363823	0.306607	0.389015	0.925329	1.5066	1.25069	1.28291	1.65234	1.49703	1.48885	1.38041	1.84808		3.42006	0.803221	0.815583	1.06063	1.46732	1.3194	1.196	1.20276	1.23472	1.18813	1.30462	1.07943	1.81201
	3.42352	0.560071	0.819009	1.00225	1.17913	1.11373	1.08724	1.12766	0.722411	0.737575	1.18944	0.787246	1.53542		3.42352	0.363823	0.306607	0.39584	0.918238	1.56266	1.28534	1.28291	1.62884	1.49364	1.5395	1.43971	1.93208		3.42352	0.778379	0.7705	1.05247	1.45064	1.3114	1.20002	1.24701	1.24304	1.25975	1.34932	1.15388	1.86378
	3.42697	0.556717	0.81224	0.945266	1.21043	1.16231	1.16828	1.12766	0.72568	0.7638	1.18944	0.843009	1.53542		3.42697	0.363823	0.306607	0.39584	0.93951	1.55215	1.32691	1.33042	1.66578	1.5309	1.52261	1.5056	1.90184		3.42697	0.753537	0.741812	1.028	1.41729	1.33139	1.24835	1.27517	1.25551	1.26818	1.3859	1.14974	1.91157
	3.43042	0.536595	0.781781	0.898338	1.22435	1.17272	1.21217	1.11395	0.735487	0.767078	1.2024	0.872531	1.54563		3.43042	0.356893	0.299717	0.385603	0.957237	1.55916	1.3477	1.38473	1.67921	1.56477	1.54625	1.53195	1.922		3.43042	0.736976	0.725418	1.04431	1.45064	1.3114	1.24432	1.31137	1.2763	1.28082	1.37777	1.23246	1.95936
	3.43388	0.509765	0.741169	0.878226	1.28348	1.197	1.27295	1.19278	0.735487	0.776913	1.25426	0.892212	1.60351		3.43388	0.336103	0.279047	0.382191	0.943055	1.53813	1.38234	1.40848	1.67585	1.62912	1.53274	1.52537	1.98248		3.43388	0.724555	0.680335	1.0076	1.44647	1.36338	1.24835	1.31942	1.35113	1.3693	1.43467	1.27795	1.96334
	3.43733	0.52318	0.775012	0.831298	1.30087	1.25946	1.34048	1.23734	0.748562	0.852309	1.32232	0.925014	1.65117		3.43733	0.304918	0.285937	0.354891	0.928874	1.57317	1.39967	1.47297	1.66242	1.70025	1.5665	1.58137	2.07321		3.43733	0.695572	0.647548	1.01168	1.49233	1.34738	1.24029	1.3878	1.3345	1.44092	1.4997	1.29449	2.0191
	3.44079	0.526533	0.768244	0.811186	1.28348	1.27333	1.31347	1.29218	0.745293	0.904759	1.35149	0.925014	1.68862		3.44079	0.308383	0.289382	0.337829	0.932419	1.53813	1.38234	1.45939	1.67585	1.70363	1.61715	1.60773	2.13705		3.44079	0.670731	0.676237	0.995361	1.48816	1.36737	1.23627	1.43205	1.3927	1.41143	1.49157	1.33171	2.01113
	3.44424	0.52318	0.771628	0.811186	1.3113	1.32191	1.36074	1.34016	0.771444	0.891647	1.43575	0.990618	1.68521		3.44424	0.308383	0.279047	0.317355	0.946601	1.54164	1.41699	1.456	1.69936	1.74428	1.67454	1.61761	2.08329		3.44424	0.691432	0.655745	0.974965	1.49233	1.39536	1.23224	1.52457	1.43012	1.43249	1.54847	1.41857	2.02308
	3.44769	0.526533	0.751322	0.838002	1.31826	1.31844	1.40126	1.37101	0.787788	0.940818	1.47464	1.00702	1.72947		3.44769	0.304918	0.265267	0.313942	0.925329	1.55916	1.41699	1.46618	1.74302	1.79169	1.65428	1.67032	2.06649		3.44769	0.65831	0.639351	0.950488	1.47148	1.48332	1.32486	1.54066	1.45506	1.47041	1.59318	1.49301	2.09476
	3.45115	0.519826	0.751322	0.797778	1.33913	1.36007	1.4519	1.42928	0.827014	0.980156	1.48437	1.02998	1.74309		3.45115	0.301453	0.258377	0.293468	0.918238	1.55565	1.4066	1.48654	1.72623	1.81202	1.68467	1.71645	2.11017		3.45115	0.629327	0.618859	0.921933	1.45064	1.48732	1.38123	1.57284	1.45506	1.55046	1.62569	1.55505	2.12662
	3.4546	0.526533	0.724247	0.811186	1.36348	1.39477	1.4519	1.47041	0.840089	1.01949	1.48437	1.10542	1.7499		3.4546	0.284128	0.248042	0.293468	0.893421	1.59069	1.43085	1.49673	1.73295	1.83234	1.73868	1.72963	2.14377		3.4546	0.600345	0.581974	0.909695	1.46315	1.50731	1.4054	1.57284	1.51742	1.61366	1.67853	1.63776	2.18636
	3.45806	0.509765	0.720863	0.811186	1.36	1.43987	1.46879	1.49783	0.862971	1.05555	1.57511	1.13823	1.73968		3.45806	0.297988	0.261822	0.279818	0.935965	1.56967	1.46896	1.51709	1.76317	1.91701	1.7792	1.76587	2.13033		3.45806	0.600345	0.569678	0.88114	1.45064	1.54329	1.45372	1.65732	1.53821	1.69793	1.72323	1.66257	2.13459
	3.46151	0.499704	0.646408	0.781018	1.35652	1.44681	1.47892	1.5321	0.882584	1.07522	1.61401	1.17759	1.74649		3.46151	0.280663	0.261822	0.249106	0.918238	1.54514	1.52439	1.57139	1.82698	1.94411	1.80621	1.82517	2.09337		3.46151	0.567223	0.569678	0.852584	1.50066	1.57928	1.52218	1.67743	1.57147	1.72321	1.75981	1.61295	2.14654
	3.46496	0.486289	0.656561	0.764258	1.31478	1.42253	1.47892	1.5938	0.944692	1.10145	1.70799	1.15463	1.78394		3.46496	0.270268	0.254932	0.232044	0.907602	1.54164	1.55557	1.568	1.86728	1.95088	1.90074	1.80869	2.12697		3.46496	0.52582	0.561482	0.840346	1.52151	1.55529	1.51815	1.69352	1.54652	1.77798	1.73949	1.67498	2.18636
	3.46842	0.456105	0.659945	0.75085	1.29391	1.45375	1.53294	1.60408	1.00026	1.12767	1.75013	1.22351	1.81458		3.46842	0.266803	0.241152	0.232044	0.847332	1.49259	1.54171	1.5646	1.85049	2.00169	1.98176	1.84823	2.09673		3.46842	0.488557	0.573777	0.811791	1.49233	1.64725	1.54231	1.70961	1.55484	1.82432	1.77201	1.70393	2.18238
	3.47187	0.442691	0.653176	0.754202	1.26956	1.46416	1.57008	1.60751	1.05583	1.14734	1.80198	1.26615	1.81799		3.47187	0.273733	0.241152	0.232044	0.840241	1.52762	1.51746	1.55782	1.874	2.02878	2.02903	1.88776	2.07993		3.47187	0.505118	0.586072	0.758759	1.48399	1.60327	1.62688	1.77397	1.54236	1.84118	1.80045	1.72461	2.1784
	3.47533	0.429276	0.605796	0.76761	1.32522	1.45722	1.5667	1.63836	1.10813	1.13751	1.82467	1.30224	1.8282		3.47533	0.287593	0.223926	0.252519	0.83315	1.43302	1.54518	1.5646	1.85049	2.05588	2.03916	1.94377	2.09001		3.47533	0.488557	0.581974	0.717966	1.45481	1.67923	1.68325	1.79409	1.57147	1.8496	1.79233	1.81146	2.2222
	3.47878	0.409153	0.58549	0.774314	1.36348	1.48845	1.65449	1.66578	1.1539	1.2129	1.8506	1.31208	1.8248		3.47878	0.280663	0.196366	0.262756	0.822514	1.43302	1.60061	1.64945	1.85049	2.04572	2.01552	1.91082	2.11353		3.47878	0.463715	0.545088	0.640458	1.4423	1.70722	1.70339	1.81822	1.54652	1.90859	1.83297	1.86523	2.26203
	3.48223	0.382324	0.538109	0.75085	1.35652	1.48845	1.7119	1.68291	1.17351	1.29158	1.85384	1.30224	1.85884		3.48223	0.273733	0.179141	0.279818	0.808333	1.45404	1.59022	1.70036	1.86393	2.0491	2.03916	1.93389	2.17737		3.48223	0.467855	0.549186	0.599664	1.49233	1.73121	1.74366	1.778	1.50911	2.0392	1.86955	1.87763	2.32575
	3.48569	0.368909	0.544878	0.727386	1.36348	1.47804	1.74228	1.74461	1.23562	1.29813	1.8668	1.32848	1.83501		3.48569	0.273733	0.182586	0.276406	0.801243	1.46456	1.57289	1.7886	1.87064	2.05926	2.04928	2.03272	2.16729		3.48569	0.447154	0.54099	0.571109	1.47565	1.67523	1.71547	1.79811	1.54652	2.04762	1.88174	1.89418	2.33371
	3.48914	0.345433	0.53134	0.737442	1.40522	1.45375	1.7693	1.75832	1.25523	1.32436	1.87977	1.3744	1.87246		3.48914	0.277198	0.186031	0.276406	0.794152	1.44003	1.60407	1.80897	1.89751	2.07281	2.07629	2.1052	2.16729		3.48914	0.455434	0.532793	0.546633	1.46732	1.67124	1.73158	1.81822	1.58394	2.06448	1.93051	1.94794	2.30982
	3.4926	0.321957	0.53134	0.710626	1.40174	1.50927	1.77943	1.80288	1.28465	1.3178	1.90245	1.3416	1.92012		3.4926	0.266803	0.199811	0.259344	0.762244	1.43653	1.611	1.87685	1.90758	2.08297	2.10668	2.08543	2.14377		3.4926	0.422312	0.532793	0.538474	1.49649	1.69522	1.81614	1.89465	1.63383	2.06869	1.99554	1.95208	2.30185
	3.49605	0.315249	0.527956	0.720682	1.41565	1.5058	1.80981	1.81659	1.30426	1.34075	1.93162	1.40064	1.92012		3.49605	0.246013	0.186031	0.249106	0.7197	1.43302	1.63872	1.904	1.89079	2.07281	2.09655	2.11179	2.17065		3.49605	0.422312	0.532793	0.538474	1.50066	1.67923	1.83628	1.88661	1.6463	2.06026	2.00367	2.00584	2.31778
	3.4995	0.295127	0.517803	0.724034	1.46087	1.54743	1.8402	1.86115	1.37618	1.38664	1.94783	1.44656	1.94736		3.4995	0.252943	0.172251	0.228632	0.691338	1.40149	1.63525	1.904	1.86728	2.04572	2.07967	2.12497	2.11689		3.4995	0.418172	0.512301	0.522157	1.47565	1.69123	1.87655	1.91074	1.67124	2.09818	2.06057	2.1051	2.34964
	3.50296	0.311896	0.487344	0.71733	1.50608	1.53008	1.83345	1.85086	1.39252	1.37025	1.94459	1.46953	1.95076		3.50296	0.256408	0.158471	0.214982	0.677156	1.46456	1.64218	1.92775	1.84042	2.09991	2.04253	2.14474	2.13369		3.50296	0.434733	0.508202	0.493601	1.45481	1.65924	1.86447	1.96304	1.74192	2.08554	2.09714	2.12992	2.42531
	3.50641	0.315249	0.480575	0.71733	1.54087	1.56131	1.85709	1.91941	1.43502	1.39975	1.95107	1.45969	2.00523		3.50641	0.263338	0.165361	0.225219	0.677156	1.45054	1.70801	1.96848	1.85049	2.06942	1.98514	2.13815	2.17401		3.50641	0.426452	0.512301	0.485443	1.48399	1.69922	1.89668	1.98717	1.76686	2.09397	2.14185	2.14646	2.4731
	3.50987	0.315249	0.480575	0.71733	1.58261	1.56825	1.89423	1.96397	1.48078	1.43581	1.95107	1.46625	2.06992		3.50987	0.246013	0.155026	0.221807	0.645248	1.42602	1.75998	2.00242	1.8337	2.01185	1.97501	2.11838	2.14713		3.50987	0.39333	0.479514	0.477284	1.51317	1.7432	1.87252	2.01131	1.7918	2.1024	2.22313	2.24158	2.48106
	3.51332	0.311896	0.467038	0.687162	1.5513	1.56478	1.90436	2.03252	1.48078	1.48498	1.96727	1.49577	2.01885		3.51332	0.246013	0.168806	0.191095	0.599159	1.48908	1.7288	2.00921	1.85049	1.9204	2.01215	2.08543	2.10345		3.51332	0.368488	0.459021	0.481363	1.49233	1.64725	1.91279	2.07969	1.77933	2.09397	2.21501	2.23745	2.43726
	3.51677	0.291773	0.473807	0.680458	1.52695	1.57866	1.94487	2.03938	1.51347	1.47515	1.98996	1.55809	2.02566		3.51677	0.232153	0.182586	0.18427	0.570797	1.47156	1.73226	1.94812	1.85385	1.95766	2.01552	2.15791	1.98584		3.51677	0.376768	0.459021	0.513998	1.49649	1.62326	1.96514	2.14003	1.83338	2.1361	2.21501	2.2664	2.46513
	3.52023	0.295127	0.477191	0.656994	1.54782	1.60294	1.91111	2.0428	1.57558	1.4981	1.98672	1.58105	1.98821		3.52023	0.221759	0.189476	0.160384	0.549525	1.48908	1.74958	1.904	1.874	1.9204	2.11343	2.17109	1.95224		3.52023	0.343646	0.426234	0.542554	1.4423	1.65924	1.95708	2.19635	1.96641	2.06869	2.25565	2.27053	2.4731
	3.52368	0.291773	0.450116	0.640233	1.58608	1.63764	1.8976	2.06337	1.61153	1.56366	2.02237	1.63682	2.02906		3.52368	0.204434	0.179141	0.156971	0.538889	1.42251	1.7773	1.85648	1.84713	1.8933	2.14381	2.13485	1.9388		3.52368	0.343646	0.422136	0.513998	1.46732	1.65524	1.99735	2.26473	1.99135	2.09397	2.27191	2.36152	2.48106
	3.52714	0.285066	0.443348	0.633529	1.59304	1.6654	1.87059	2.03938	1.65076	1.58333	2.07422	1.71226	2.02566		3.52714	0.176714	0.168806	0.153559	0.517617	1.4155	1.75998	1.82594	1.84042	1.90008	2.1033	2.12826	1.9388		3.52714	0.327085	0.389349	0.522157	1.48399	1.69522	1.9893	2.29289	2.02046	2.11503	2.28816	2.34911	2.42531
	3.53059	0.275005	0.439963	0.613417	1.6	1.64111	1.88072	2.04966	1.72594	1.61611	2.15525	1.7713	1.99502		3.53059	0.180179	0.141246	0.156971	0.556615	1.40149	1.79809	1.76485	1.84377	1.9204	2.16069	2.09861	1.92872		3.53059	0.327085	0.356561	0.518077	1.4298	1.69522	1.93695	2.2768	1.98304	2.1361	2.29223	2.38633	2.43726
	3.53404	0.254882	0.423042	0.600009	1.58608	1.71744	1.88072	2.10793	1.79459	1.68495	2.10339	1.82051	2.0563		3.53404	0.162854	0.151581	0.146734	0.521162	1.37696	1.75998	1.73769	1.87736	1.86282	2.16069	2.13156	1.87496		3.53404	0.293962	0.344266	0.538474	1.39228	1.7472	1.90876	2.30496	2.03708	2.17823	2.31255	2.36152	2.48106
	3.5375	0.254882	0.436579	0.596657	1.54087	1.73479	1.90773	2.13878	1.79132	1.75379	2.09691	1.84347	2.08694		3.5375	0.152459	0.148136	0.160384	0.531798	1.37346	1.75305	1.69697	1.874	1.84927	2.18095	2.11509	1.89176		3.5375	0.285682	0.336069	0.546633	1.34226	1.76719	1.95306	2.26875	2.05371	2.19509	2.2841	2.30775	2.44522
	3.54095	0.238114	0.423042	0.603361	1.54087	1.76601	1.92462	2.14563	1.79459	1.78985	2.1196	1.84019	2.09375		3.54095	0.152459	0.148136	0.146734	0.503436	1.29287	1.73572	1.70715	1.84042	1.81202	2.18433	2.1052	1.86824		3.54095	0.26084	0.327872	0.542554	1.3506	1.86715	1.98125	2.2768	2.14933	2.24143	2.31661	2.34911	2.35362
	3.54441	0.238114	0.412889	0.583249	1.51304	1.76601	1.85371	2.11821	1.80766	1.82591	2.16821	1.86643	2.03247		3.54441	0.131669	0.148136	0.136497	0.503436	1.29638	1.75305	1.65285	1.82698	1.78831	2.18095	2.15791	1.81783		3.54441	0.248419	0.311479	0.509919	1.29224	1.83116	2.00541	2.23255	2.17843	2.26671	2.34506	2.33257	2.28194
	3.54786	0.224699	0.392583	0.579897	1.50608	1.77989	1.7828	2.09079	1.79786	1.88819	2.18766	1.91891	1.94736		3.54786	0.138599	0.137801	0.129672	0.514072	1.28937	1.82927	1.65963	1.84713	1.74766	2.1033	2.12826	1.80103		3.54786	0.235998	0.319676	0.518077	1.28807	1.77919	1.97722	2.22048	2.18259	2.25407	2.34506	2.34084	2.30583
	3.55131	0.20793	0.395967	0.583249	1.48869	1.81806	1.8267	2.04966	1.86977	1.96687	2.22331	1.95171	2.01545		3.55131	0.117809	0.120576	0.129672	0.506981	1.24733	1.86045	1.61551	1.88072	1.76121	2.08304	2.11509	1.74391		3.55131	0.240138	0.311479	0.50176	1.33392	1.83516	2.0336	2.20037	2.24079	2.24986	2.38164	2.28294	2.30982
	3.55477	0.211284	0.372277	0.563137	1.50608	1.84235	1.79631	2.07365	1.89592	2.01276	2.21359	1.9878	2.10396		3.55477	0.121274	0.0999056	0.119435	0.4928	1.24733	1.86738	1.63248	1.89415	1.74089	2.12356	2.08214	1.78759		3.55477	0.240138	0.299184	0.477284	1.31308	1.85115	2.04165	2.13601	2.25327	2.21194	2.38977	2.22917	2.31778
	3.55822	0.191162	0.338433	0.559785	1.52	1.84235	1.8267	2.10107	1.95149	2.01604	2.25248	2.0534	2.11758		3.55822	0.114344	0.0930156	0.122847	0.464437	1.16674	1.87431	1.68	1.83034	1.78492	1.95475	2.08214	1.79431		3.55822	0.227717	0.290987	0.448728	1.28807	1.81917	2.02554	2.1883	2.17428	2.24986	2.3857	2.22504	2.28592
	3.56168	0.201223	0.348586	0.563137	1.50608	1.88398	1.8841	2.05652	1.9711	2.06193	2.25248	2.10916	2.11077		3.56168	0.107414	0.106796	0.126259	0.450256	1.17024	1.90202	1.66303	1.81691	1.82218	1.91762	2.05908	1.82792		3.56168	0.219437	0.266396	0.444649	1.26306	1.81517	2.02152	2.13199	2.17843	2.27092	2.34506	2.18782	2.2222
	3.56513	0.211284	0.345202	0.549729	1.48869	1.86663	1.94487	2.12164	2.01687	2.07177	2.25896	2.08292	2.10396		3.56513	0.117809	0.103351	0.133084	0.432529	1.13871	1.8847	1.62909	1.74974	1.79169	1.8771	2.00966	1.76407		3.56513	0.190454	0.278692	0.424252	1.26723	1.78718	2.01749	2.13199	2.19091	2.1993	2.33693	2.16714	2.25406
	3.56858	0.20793	0.341818	0.553081	1.44	1.87357	1.99215	2.04966	2.04629	2.09144	2.27841	2.12556	2.09715		3.56858	0.114344	0.110241	0.119435	0.389985	1.08966	1.84659	1.64266	1.73295	1.76121	1.82646	2.03931	1.75399		3.56858	0.178033	0.274593	0.407935	1.22971	1.78718	2.04568	2.16417	2.18675	2.19509	2.31255	2.12992	2.23017
	3.57204	0.20793	0.331665	0.536321	1.41565	1.80418	1.97189	2.00853	2.02341	2.06521	2.31406	2.19773	2.08013		3.57204	0.114344	0.0895706	0.116022	0.382895	1.03009	1.83273	1.62909	1.70944	1.74428	1.81296	1.96024	1.77415		3.57204	0.186314	0.250003	0.367141	1.22971	1.69522	2.02554	2.12796	2.14102	2.12767	2.27191	2.15059	2.25805
	3.57549	0.204577	0.307974	0.512857	1.42261	1.77295	1.92462	1.96397	2.02341	2.06521	2.33674	2.25677	2.10056		3.57549	0.110879	0.0999056	0.0989601	0.375804	0.984546	1.83273	1.58497	1.70272	1.76799	1.76232	1.91082	1.75063		3.57549	0.173893	0.274593	0.334507	1.26723	1.63525	2.00943	2.19232	2.1327	2.11082	2.25158	2.15473	2.27397
	3.57895	0.194516	0.318127	0.489393	1.38782	1.83888	1.92462	1.96054	2.1084	2.13405	2.28813	2.29941	2.13801		3.57895	0.0970194	0.0999056	0.102372	0.375804	0.956516	1.86738	1.57139	1.64227	1.73412	1.72856	1.91741	1.75735		3.57895	0.173893	0.2582	0.326348	1.21304	1.56728	1.98125	2.1521	2.04124	2.08554	2.18249	2.16714	2.2461
	3.5824	0.187808	0.318127	0.479337	1.33913	1.80765	1.99552	1.99482	2.13455	2.15372	2.30109	2.32894	2.14822		3.5824	0.103949	0.0930156	0.0921352	0.365168	0.917975	1.81541	1.57818	1.63219	1.76799	1.72856	1.87129	1.71703		3.5824	0.198735	0.229511	0.322269	1.20053	1.50731	2.02152	2.14405	2.0454	2.04762	2.17436	2.17954	2.27796
	3.58585	0.197869	0.314743	0.445817	1.28695	1.79724	2.04955	2.02567	2.16723	2.14716	2.30109	2.29941	2.18907		3.58585	0.0935544	0.103351	0.0955476	0.354532	0.914472	1.7288	1.54424	1.56167	1.78492	1.78595	1.90753	1.68343		3.58585	0.198735	0.20492	0.318189	1.14217	1.5273	2.0336	2.14808	2.02461	2.07712	2.1703	2.11337	2.26601
	3.58931	0.184454	0.30459	0.425705	1.29043	1.75908	1.98877	1.98454	2.18685	2.13077	2.27192	2.31254	2.15503		3.58931	0.100484	0.103351	0.102372	0.343896	0.868923	1.66297	1.568	1.48442	1.77137	1.74881	1.924	1.69351		3.58931	0.198735	0.200822	0.305951	1.07964	1.47932	1.95708	2.14405	2.02877	2.1024	2.20281	2.19195	2.28194
	3.59276	0.164332	0.301206	0.412297	1.23478	1.72785	1.98539	2.00167	2.19012	2.12422	2.28813	2.33222	2.08013		3.59276	0.100484	0.0964606	0.102372	0.33326	0.844397	1.64565	1.55103	1.41725	1.74089	1.6948	1.91741	1.70359		3.59276	0.182174	0.20492	0.293713	1.09632	1.46333	1.90071	2.14003	2.0163	2.08133	2.26378	2.2209	2.23017
	3.59622	0.177747	0.321512	0.412297	1.2	1.74867	2.00565	1.99482	2.13781	2.12749	2.24924	2.27973	2.08013		3.59622	0.100484	0.0895706	0.0887228	0.347441	0.823375	1.57289	1.48315	1.40382	1.70702	1.77582	1.91741	1.60951		3.59622	0.169753	0.221314	0.269237	1.07548	1.42335	1.94098	2.12796	2.04956	2.06448	2.25158	2.21263	2.19433
	3.59967	0.157625	0.311359	0.405593	1.17913	1.71744	1.93137	2.00167	2.14435	2.13077	2.27517	2.18789	2.0597		3.59967	0.103949	0.0689004	0.0716607	0.32617	0.805856	1.48628	1.47976	1.37024	1.64606	1.74881	1.91412	1.51878		3.59967	0.161472	0.225412	0.273316	1.04213	1.43135	1.91279	2.12796	2.0163	2.03498	2.25971	2.16714	2.21026
	3.60312	0.137502	0.287668	0.402241	1.15826	1.75561	1.92124	1.99139	2.12474	2.08816	2.26544	2.23709	2.06311		3.60312	0.107414	0.0792355	0.0648359	0.304898	0.774323	1.45856	1.5103	1.42397	1.6088	1.80621	1.89435	1.49862		3.60312	0.169753	0.200822	0.256999	1.01295	1.38337	1.92084	2.10785	2.02046	2.07712	2.20688	2.13819	2.18238
	3.60658	0.140856	0.284284	0.405593	1.14782	1.71397	1.89085	2.01881	2.09205	2.09144	2.23951	2.24693	1.99842		3.60658	0.0970194	0.0689004	0.0682483	0.301352	0.7533	1.43085	1.43903	1.42733	1.56138	1.79608	1.84164	1.44486		3.60658	0.169753	0.200822	0.265158	1.00461	1.34738	1.94903	2.04349	2.00383	2.0729	2.17436	2.15887	2.1545
	3.61003	0.140856	0.274131	0.392185	1.12348	1.75214	1.92799	2.00853	2.12474	2.12422	2.21359	2.19117	1.96778		3.61003	0.0900894	0.0757905	0.0716607	0.297807	0.721767	1.42738	1.44921	1.38703	1.56138	1.73868	1.83835	1.3911		3.61003	0.169753	0.217216	0.24884	1.00461	1.34738	1.98527	1.99522	2.0454	2.14874	2.18249	2.10924	2.05494
	3.61349	0.134149	0.294437	0.398889	1.13043	1.75908	1.955	2.00853	2.19665	2.13733	2.18766	2.19117	1.9065		3.61349	0.0866244	0.0654554	0.0716607	0.258808	0.728774	1.37888	1.52048	1.3568	1.55122	1.82309	1.85482	1.36086		3.61349	0.169753	0.20492	0.244761	0.971263	1.33139	1.99333	1.9389	2.02046	2.12346	2.14591	2.09269	2.00317
	3.61694	0.130795	0.267362	0.385481	1.07478	1.67928	1.98202	2.03595	2.13781	2.13077	2.21683	2.25021	1.86905		3.61694	0.0831594	0.0551203	0.0750732	0.237537	0.718263	1.32691	1.47297	1.39039	1.52074	1.83997	1.77575	1.33061		3.61694	0.157332	0.209019	0.240682	0.9796	1.33539	1.98527	1.91074	2.04124	2.1024	2.16624	2.05134	1.93547
	3.62039	0.127441	0.250441	0.382129	1.08174	1.68968	1.93137	2.01196	2.12147	2.13733	2.16497	2.26989	1.87246		3.62039	0.0727645	0.0551203	0.0750732	0.226901	0.700745	1.33384	1.44582	1.34001	1.48687	1.79608	1.75269	1.31381		3.62039	0.13249	0.217216	0.240682	0.942083	1.33939	1.90876	1.89063	2.08282	2.12346	2.10934	2.06374	1.8837
	3.62385	0.107319	0.233519	0.385481	1.06782	1.66193	1.88072	2.00167	2.1182	2.17339	2.10663	2.27645	1.87246		3.62385	0.0762295	0.0447853	0.0614235	0.205629	0.665707	1.28534	1.41866	1.34337	1.43945	1.76232	1.71645	1.29701		3.62385	0.12835	0.213117	0.228444	0.937914	1.32739	1.88863	1.89063	2.0745	2.07712	2.04837	2.08029	1.81599
	3.6273	0.11738	0.219982	0.365369	1.05043	1.7105	1.95163	1.98454	2.09859	2.17339	2.08719	2.23053	1.84863		3.6273	0.0658346	0.0378952	0.0545987	0.216265	0.655196	1.36156	1.4017	1.33665	1.40558	1.72856	1.70656	1.24997		3.6273	0.111788	0.221314	0.224364	0.954589	1.29941	1.87252	1.83833	2.08282	2.02656	1.98741	2.06788	1.77617
	3.63076	0.11738	0.209829	0.355313	1.0713	1.72438	1.95163	1.92627	2.08551	2.19634	2.00616	2.22725	1.87927		3.63076	0.0519747	0.0378952	0.0545987	0.233991	0.634174	1.35463	1.40848	1.32322	1.36833	1.71505	1.66703	1.16261		3.63076	0.111788	0.209019	0.212126	0.933746	1.28741	1.86849	1.84638	2.05787	2.02656	1.89393	2.01825	1.74829
	3.63421	0.107319	0.189523	0.351961	1.03652	1.67581	1.90773	1.89885	2.03975	2.20617	1.96079	2.3519	1.86565		3.63421	0.0623696	0.0344502	0.0580111	0.21981	0.623663	1.37195	1.37454	1.28963	1.33446	1.7083	1.60114	1.16261		3.63421	0.115929	0.192625	0.216206	0.917072	1.26342	1.8403	1.71363	2.0163	2.01392	1.85329	1.94381	1.71643
	3.63766	0.103965	0.175985	0.328497	0.984347	1.7105	1.93137	1.92627	2.0136	2.17994	1.87977	2.37486	1.84182		3.63766	0.0554396	0.0413403	0.0648359	0.216265	0.571107	1.39967	1.35757	1.26948	1.31414	1.69817	1.57478	1.14917		3.63766	0.120069	0.184428	0.220285	0.896229	1.27142	1.90473	1.68145	2.01214	1.95493	1.80858	1.92726	1.67661
	3.64112	0.100611	0.17937	0.315089	0.932173	1.67581	1.91449	1.87143	1.9711	2.22256	1.85384	2.32894	1.85203		3.64112	0.0450447	0.0275602	0.0545987	0.216265	0.53607	1.36502	1.33382	1.21911	1.27688	1.61377	1.5649	1.12901		3.64112	0.120069	0.188527	0.232523	0.875387	1.29141	1.89265	1.66134	1.99135	1.92544	1.79233	1.92313	1.6567
	3.64457	0.0871966	0.162448	0.294977	0.932173	1.63417	1.86384	1.86457	2.01687	2.20945	1.82467	2.32894	1.85544		3.64457	0.0485097	0.0310052	0.0477738	0.202083	0.515047	1.37541	1.36436	1.1553	1.26333	1.553	1.58796	1.11893		3.64457	0.107648	0.18033	0.216206	0.850376	1.3074	1.80003	1.61307	2.00383	1.92544	1.79233	1.84868	1.64475
	3.64803	0.0838429	0.162448	0.278217	0.904347	1.56478	1.76254	1.86457	2.00706	2.17011	1.83439	2.35846	1.79075		3.64803	0.0450447	0.0275602	0.0443614	0.198538	0.546581	1.32691	1.32024	1.10492	1.24301	1.51586	1.55172	1.11893		3.64803	0.0910869	0.155739	0.216206	0.833702	1.27542	1.73963	1.62514	1.94562	1.78219	1.77607	1.8156	1.61687
	3.65148	0.0771355	0.152295	0.254753	0.845216	1.55437	1.74566	1.79945	1.98418	2.157	1.82467	2.36174	1.80777		3.65148	0.0450447	0.0275602	0.0443614	0.194993	0.522055	1.32691	1.25236	1.09485	1.22269	1.37744	1.50889	1.09541		3.65148	0.0745256	0.143444	0.212126	0.812859	1.25942	1.6309	1.58893	1.92068	1.72742	1.71511	1.81146	1.61687
	3.65493	0.0670743	0.152295	0.264809	0.866086	1.48845	1.67813	1.76175	2.00052	2.13405	1.80198	2.34206	1.78054		3.65493	0.0381147	0.0310052	0.040949	0.194993	0.497529	1.2992	1.2286	1.04783	1.19898	1.32343	1.54843	1.045		3.65493	0.0786659	0.139346	0.195809	0.741995	1.22344	1.62285	1.58893	1.87911	1.70214	1.70291	1.75356	1.60094
	3.65839	0.0570132	0.145526	0.244697	0.845216	1.44334	1.69164	1.72747	2.02014	2.16028	1.75985	2.32566	1.75671		3.65839	0.0381147	0.0275602	0.0375366	0.191447	0.487017	1.21951	1.22521	1.04447	1.0906	1.30655	1.5056	1.00804		3.65839	0.0786659	0.127051	0.171333	0.762837	1.19545	1.57855	1.55675	1.81259	1.67265	1.72323	1.66257	1.59696
	3.66184	0.0570132	0.145526	0.251401	0.813912	1.45028	1.69501	1.71033	2.00706	2.08488	1.7404	2.37814	1.69543		3.66184	0.0381147	0.0344502	0.0341242	0.184357	0.458988	1.18833	1.21163	1.0176	1.08721	1.26941	1.45618	0.98116		3.66184	0.0828062	0.131149	0.159095	0.712815	1.15547	1.56245	1.50446	1.7918	1.63894	1.66634	1.65844	1.55714
	3.6653	0.0435983	0.145526	0.244697	0.803477	1.34967	1.58021	1.74118	2.05283	2.07505	1.69503	2.4339	1.64436		3.6653	0.0450447	0.0344502	0.0341242	0.173721	0.455484	1.12597	1.15054	0.957151	1.0635	1.2559	1.39029	0.961		3.6653	0.0828062	0.135247	0.146857	0.658624	1.12349	1.49802	1.48434	1.72113	1.63051	1.61756	1.62535	1.50536
	3.66875	0.046952	0.142142	0.231289	0.75826	1.28721	1.50255	1.6932	2.08878	2.03571	1.71448	2.39454	1.57627		3.66875	0.0415797	0.0344502	0.0341242	0.163085	0.437965	1.05668	1.04873	0.913491	1.03979	1.1715	1.34746	0.984521		3.66875	0.0786659	0.122952	0.159095	0.629445	1.05952	1.51815	1.45216	1.75439	1.58417	1.62163	1.64603	1.44961
	3.6722	0.0402446	0.138758	0.217881	0.744347	1.28374	1.47892	1.68977	2.09532	2.06849	1.74689	2.29285	1.51839		3.6722	0.0381147	0.0413403	0.0375366	0.152449	0.413439	1.03936	1.02836	0.866473	1.06689	1.10736	1.35405	0.97444		3.6722	0.0703853	0.122952	0.146857	0.608602	1.06351	1.4658	1.46021	1.71281	1.54625	1.58099	1.6419	1.42571
	3.67566	0.0402446	0.128605	0.204472	0.747825	1.18313	1.42827	1.62807	2.09859	2.05538	1.78254	2.32894	1.50137		3.67566	0.0450447	0.0413403	0.0307117	0.138268	0.409936	0.952743	0.95709	0.839606	1.03979	1.07697	1.33099	0.957639		3.67566	0.0621047	0.122952	0.142777	0.58776	0.971556	1.3168	1.46825	1.68787	1.5631	1.62976	1.56745	1.37793
	3.67911	0.0503057	0.118452	0.191064	0.73739	1.14843	1.43164	1.6315	2.1182	2.0816	1.72744	2.29941	1.43328		3.67911	0.0415797	0.0413403	0.0272993	0.131177	0.42395	0.928492	0.92315	0.792588	1.02624	1.05671	1.2618	0.924038		3.67911	0.0621047	0.127051	0.138698	0.55858	0.923578	1.27251	1.40389	1.63383	1.53361	1.56473	1.57159	1.34208
	3.68257	0.0603669	0.111683	0.18436	0.713043	1.1519	1.43164	1.62465	2.07898	2.10455	1.70475	2.25677	1.40945		3.68257	0.0346498	0.0378952	0.0238869	0.148903	0.441469	0.869595	0.875635	0.782513	1.00931	0.992569	1.2058	0.897157		3.68257	0.066245	0.135247	0.138698	0.537738	0.879598	1.22418	1.39987	1.57978	1.48727	1.51189	1.60467	1.30226
	3.68602	0.0536595	0.115067	0.181008	0.730434	1.13108	1.45866	1.59037	2.08878	2.1111	1.66586	2.19773	1.43328		3.68602	0.0346498	0.0310052	0.0238869	0.134722	0.420447	0.876524	0.838302	0.779154	0.961893	0.982441	1.2025	0.840035		3.68602	0.0621047	0.139346	0.12238	0.500221	0.863605	1.196	1.31539	1.57147	1.52097	1.44687	1.62122	1.27438
	3.68947	0.0570132	0.108299	0.1676	0.723477	1.09639	1.41138	1.56295	2.02994	2.07505	1.60104	2.14853	1.40264		3.68947	0.0381147	0.0344502	0.0238869	0.131177	0.406432	0.841879	0.797575	0.735495	0.890767	0.941928	1.18603	0.782912		3.68947	0.0621047	0.131149	0.134619	0.458536	0.811629	1.196	1.33953	1.51326	1.51254	1.45906	1.56745	1.22261
	3.69293	0.0536595	0.108299	0.15084	0.674782	1.13802	1.38775	1.50126	2.04302	2.0816	1.51029	2.15509	1.34136		3.69293	0.0381147	0.0378952	0.0204745	0.127632	0.381906	0.803769	0.804363	0.715344	0.890767	0.904791	1.13991	0.73923		3.69293	0.0538241	0.139346	0.138698	0.466873	0.759653	1.14365	1.27115	1.46753	1.44935	1.40216	1.5385	1.21465
	3.69638	0.0536595	0.104914	0.144136	0.646956	1.1172	1.34723	1.42242	2.0136	2.00293	1.51678	2.12556	1.34477		3.69638	0.0415797	0.0344502	0.0204745	0.11345	0.385409	0.810698	0.75006	0.668326	0.904315	0.877782	1.15308	0.73251		3.69638	0.0455434	0.135247	0.146857	0.433525	0.715673	1.12754	1.27115	1.38854	1.40721	1.34526	1.56332	1.18279
	3.69984	0.0536595	0.104914	0.13408	0.650434	1.08598	1.30334	1.33673	2.00706	2.06193	1.48437	2.05012	1.34136		3.69984	0.0311848	0.0310052	0.0204745	0.109905	0.378402	0.810698	0.71612	0.628025	0.880606	0.877782	1.11684	0.71907		3.69984	0.0372628	0.127051	0.142777	0.429356	0.671693	1.06311	1.1746	1.32618	1.3693	1.31681	1.53437	1.15093
	3.70329	0.0536595	0.0947613	0.130728	0.584347	1.08945	1.29658	1.28532	1.89592	2.03571	1.42927	2.037	1.33455		3.70329	0.0277198	0.0344502	0.0204745	0.0957237	0.360883	0.75873	0.685575	0.584366	0.833189	0.867654	1.0806	0.685468		3.70329	0.0414031	0.114755	0.138698	0.408514	0.659698	1.05505	1.14645	1.28461	1.35666	1.28836	1.46819	1.07128
	3.70674	0.0603669	0.104914	0.137432	0.559999	1.07557	1.28645	1.2956	1.81747	2.02915	1.39038	1.9878	1.31753		3.70674	0.0311848	0.0344502	0.0170621	0.088633	0.353876	0.762195	0.722908	0.577649	0.789159	0.918295	1.04436	0.645147		3.70674	0.0414031	0.118854	0.118301	0.375166	0.6557	0.962434	1.09817	1.17652	1.36508	1.23959	1.39375	1.07128
	3.7102	0.0603669	0.10153	0.127376	0.577391	1.03046	1.22905	1.28189	1.83381	1.96031	1.3126	1.96812	1.30732		3.7102	0.0242548	0.0310052	0.0136497	0.0815424	0.367891	0.724085	0.699151	0.594441	0.694324	0.857526	0.965296	0.614905		3.7102	0.0372628	0.118854	0.114222	0.36266	0.579735	0.906058	1.05795	1.17236	1.32716	1.18269	1.39375	1.01154
	3.71365	0.0536595	0.104914	0.127376	0.53913	1.02699	1.19191	1.28532	1.82074	1.89803	1.23157	1.93203	1.2937		3.71365	0.0207899	0.0241152	0.0136497	0.0815424	0.364387	0.727549	0.678787	0.57429	0.663842	0.850774	0.915878	0.614905		3.71365	0.0331225	0.110657	0.114222	0.358492	0.571739	0.902031	0.997608	1.13079	1.27239	1.09734	1.37721	0.983663
	3.71711	0.0435983	0.115067	0.124024	0.535651	1.01659	1.13451	1.22363	1.78805	1.84886	1.25102	1.93531	1.25625		3.71711	0.0242548	0.0275602	0.0170621	0.0850877	0.343365	0.696369	0.678787	0.550781	0.650294	0.840645	0.909289	0.611545		3.71711	0.0207016	0.10246	0.106063	0.329312	0.531757	0.841627	0.98554	1.13079	1.20498	1.08109	1.36066	0.931892
	3.72056	0.0368909	0.108299	0.113968	0.511304	0.974951	1.07373	1.16536	1.73248	1.81935	1.21212	1.86643	1.30051		3.72056	0.0242548	0.0275602	0.0204745	0.0744517	0.311831	0.679046	0.658423	0.537348	0.619811	0.837269	0.892816	0.577944		3.72056	0.0289822	0.0901649	0.093825	0.316807	0.479781	0.821492	0.95336	1.11832	1.14599	1.06889	1.29449	0.904015
	3.72401	0.0435983	0.0947613	0.107264	0.483478	0.936786	1.01971	1.13108	1.69325	1.78002	1.16675	1.85659	1.27668		3.72401	0.0277198	0.0275602	0.0170621	0.0815424	0.287305	0.627078	0.665211	0.503764	0.623198	0.840645	0.853282	0.564503		3.72401	0.0289822	0.0860665	0.093825	0.287627	0.439799	0.801358	0.921179	1.11	1.1165	1.03231	1.26141	0.856225
	3.72747	0.0402446	0.081224	0.110616	0.45913	0.90556	0.955555	1.12423	1.69652	1.78985	1.15379	1.82379	1.23923		3.72747	0.0207899	0.0241152	0.0204745	0.088633	0.283802	0.595898	0.655029	0.500405	0.602877	0.87103	0.813748	0.574584		3.72747	0.0289822	0.0860665	0.0856663	0.300133	0.41581	0.765115	0.864862	1.13079	1.0828	1.01606	1.24486	0.812418
	3.73092	0.0402446	0.0778397	0.0972082	0.434782	0.874333	0.931919	1.10024	1.67364	1.74723	1.14406	1.7385	1.23923		3.73092	0.0207899	0.0172251	0.0204745	0.0850877	0.30132	0.554323	0.624484	0.476896	0.56562	0.837269	0.803864	0.567863		3.73092	0.0289822	0.0696729	0.0734283	0.295964	0.41581	0.781223	0.860839	1.10585	1.07016	1.00387	1.26968	0.764629
	3.73438	0.0435983	0.0778397	0.0972082	0.417391	0.829229	0.901531	1.12423	1.6573	1.72429	1.08249	1.7221	1.19156		3.73438	0.0207899	0.0172251	0.0238869	0.0850877	0.287305	0.516214	0.627878	0.513839	0.545298	0.813637	0.774214	0.551063		3.73438	0.0289822	0.0614761	0.0652696	0.27929	0.403815	0.753034	0.808545	1.0809	1.03224	0.975416	1.18283	0.696927
	3.73783	0.0402446	0.0744553	0.0804482	0.389565	0.784124	0.840753	1.12423	1.62788	1.63906	1.07276	1.70898	1.15412		3.73783	0.0207899	0.0137801	0.0238869	0.0779971	0.283802	0.485033	0.60412	0.49033	0.524977	0.783252	0.80057	0.520821		3.73783	0.0289822	0.0655745	0.0611902	0.275122	0.403815	0.744981	0.804523	1.06843	0.990106	0.963223	1.07943	0.649138
	3.74128	0.046952	0.071071	0.0804482	0.382608	0.752898	0.803611	1.10024	1.64095	1.55383	1.08897	1.65322	1.13369		3.74128	0.0207899	0.0103351	0.0204745	0.0815424	0.276794	0.481568	0.590545	0.517197	0.545298	0.783252	0.793981	0.517461		3.74128	0.0207016	0.0532793	0.0571109	0.258448	0.407814	0.696658	0.780387	1.04349	0.939547	0.959159	1.03394	0.665068
	3.74474	0.0368909	0.060918	0.0670402	0.386086	0.721672	0.769846	1.06253	1.66057	1.50793	1.06952	1.63682	1.09624		3.74474	0.0173249	0.0137801	0.0204745	0.0815424	0.276794	0.453852	0.549817	0.507122	0.552072	0.712354	0.780803	0.49394		3.74474	0.0165612	0.0450825	0.0611902	0.254279	0.367832	0.68055	0.768319	1.03101	0.884776	0.95103	1.0298	0.577454
	3.74819	0.0368909	0.060918	0.0670402	0.326956	0.690446	0.75634	1.00769	1.64749	1.51449	1.04035	1.56137	1.10645		3.74819	0.0207899	0.0103351	0.0170621	0.0921783	0.252268	0.446923	0.556605	0.486971	0.569007	0.681969	0.761035	0.4973		3.74819	0.0207016	0.0409841	0.0571109	0.237605	0.37183	0.688604	0.732116	0.989441	0.863709	0.967287	0.992582	0.533647
	3.75165	0.0435983	0.050765	0.0737442	0.313043	0.683507	0.715822	0.963135	1.58538	1.53088	1.03387	1.50889	1.02815		3.75165	0.0173249	0.0103351	0.0204745	0.088633	0.227742	0.439994	0.553211	0.497047	0.548685	0.627952	0.741268	0.460339		3.75165	0.0248419	0.0409841	0.0530315	0.229268	0.359835	0.668469	0.699935	0.964497	0.867923	0.942902	0.980175	0.5217
	3.7551	0.0435983	0.040612	0.0804482	0.302608	0.624524	0.67868	0.939142	1.55596	1.52432	0.988498	1.46953	1.02134		3.7551	0.0138599	0.00689004	0.0170621	0.0850877	0.234749	0.450388	0.492121	0.503764	0.528364	0.604319	0.721501	0.453619		3.7551	0.0207016	0.0368857	0.0530315	0.233436	0.359835	0.668469	0.675799	0.935396	0.82579	0.910388	0.885052	0.497805
	3.75855	0.0435983	0.040612	0.0905042	0.295652	0.645341	0.661798	0.918577	1.53308	1.49154	0.949606	1.47281	0.93623		3.75855	0.0138599	0.00689004	0.0170621	0.0709064	0.227742	0.439994	0.485333	0.480255	0.504655	0.604319	0.701734	0.450259		3.75855	0.00828062	0.0368857	0.0530315	0.225099	0.351839	0.640281	0.663731	0.881351	0.813151	0.849424	0.868509	0.473911
	3.76201	0.0402446	0.040612	0.0905042	0.267826	0.641872	0.631409	0.887729	1.52001	1.46204	0.920437	1.41048	0.922612		3.76201	0.0138599	0.0103351	0.0170621	0.0673611	0.231246	0.443459	0.461575	0.456746	0.494494	0.567182	0.688556	0.423377		3.76201	0.00828062	0.0327872	0.0489522	0.216762	0.347841	0.620146	0.679822	0.823148	0.787872	0.84536	0.835423	0.481876
	3.76546	0.0402446	0.0439963	0.0871522	0.257391	0.579419	0.621279	0.863736	1.49059	1.38664	0.868582	1.39408	0.891971		3.76546	0.0207899	0.0103351	0.0136497	0.0602705	0.217231	0.422672	0.447999	0.42652	0.48772	0.523293	0.685261	0.406577		3.76546	0.00828062	0.0286888	0.0367141	0.187583	0.339845	0.587931	0.63155	0.78989	0.754166	0.780332	0.785794	0.453998
	3.76892	0.0435983	0.0473807	0.0871522	0.267826	0.527376	0.594267	0.843171	1.45136	1.3932	0.900991	1.33504	0.878353		3.76892	0.0207899	0.0103351	0.0136497	0.0638158	0.203216	0.415742	0.434424	0.423161	0.480946	0.526669	0.655611	0.386416		3.76892	0.0165612	0.0286888	0.0407935	0.170909	0.319854	0.535581	0.611437	0.752474	0.728886	0.727497	0.678264	0.442051
	3.77237	0.0402446	0.0473807	0.0905042	0.274782	0.516967	0.553749	0.802041	1.37618	1.40303	0.884786	1.26287	0.830691		3.77237	0.0207899	0.0103351	0.0102372	0.0673611	0.199712	0.388026	0.437818	0.376143	0.484333	0.492909	0.609487	0.379696		3.77237	0.0165612	0.0327872	0.0367141	0.158403	0.307859	0.487258	0.567189	0.777418	0.712034	0.678727	0.698943	0.438069
	3.77582	0.0368909	0.0473807	0.0972082	0.271304	0.475332	0.560502	0.750628	1.34676	1.36042	0.871822	1.22679	0.796646		3.77582	0.0207899	0.00689004	0.0102372	0.0709064	0.175186	0.374168	0.454787	0.372785	0.467399	0.479404	0.58972	0.369615		3.77582	0.0165612	0.0245904	0.0367141	0.141729	0.291867	0.455042	0.551098	0.760789	0.712034	0.63402	0.727893	0.442051
	3.77928	0.0335372	0.050765	0.0938562	0.292174	0.454515	0.54362	0.71978	1.29446	1.34075	0.82969	1.18743	0.789837		3.77928	0.0173249	0.00689004	0.0136497	0.0602705	0.171682	0.356846	0.464969	0.38286	0.453851	0.418635	0.569953	0.356175		3.77928	0.0248419	0.0245904	0.0407935	0.158403	0.267878	0.451015	0.514895	0.752474	0.669901	0.601506	0.744436	0.418156
	3.78273	0.0335372	0.040612	0.0938562	0.271304	0.430228	0.509854	0.682077	1.25196	1.31452	0.79728	1.19071	0.76941		3.78273	0.0173249	0.00689004	0.0170621	0.0496345	0.171682	0.339523	0.471757	0.379502	0.447077	0.428763	0.573247	0.346094		3.78273	0.0289822	0.0245904	0.0326348	0.154235	0.271876	0.446988	0.502827	0.719216	0.661475	0.573057	0.707215	0.422139
	3.78619	0.0335372	0.0338433	0.0938562	0.27826	0.416349	0.499725	0.644375	1.19639	1.2588	0.774593	1.18415	0.731961		3.78619	0.0173249	0.00689004	0.0170621	0.0425439	0.157668	0.336059	0.458181	0.369427	0.409821	0.435515	0.586426	0.319213		3.78619	0.0248419	0.0163936	0.0367141	0.145898	0.271876	0.414773	0.510872	0.694272	0.619343	0.540543	0.665857	0.414174
	3.78964	0.0268297	0.0372277	0.0871522	0.27826	0.392062	0.526737	0.603244	1.18985	1.20307	0.768111	1.13167	0.73877		3.78964	0.0173249	0.0103351	0.0136497	0.0425439	0.157668	0.318736	0.458181	0.359351	0.406434	0.428763	0.579836	0.302412		3.78964	0.0207016	0.0163936	0.0326348	0.133392	0.263879	0.406719	0.514895	0.669328	0.58985	0.516157	0.661721	0.410192
	3.79309	0.023476	0.040612	0.0770962	0.27826	0.399001	0.509854	0.589534	1.18659	1.14406	0.748665	1.0759	0.691108		3.79309	0.0173249	0.0103351	0.0136497	0.0389985	0.140149	0.315271	0.468363	0.31905	0.39966	0.422011	0.573247	0.272171		3.79309	0.0207016	0.0163936	0.0203967	0.11255	0.259881	0.398665	0.510872	0.623597	0.594064	0.512093	0.632771	0.402227
	3.79655	0.023476	0.0439963	0.0636881	0.264347	0.357366	0.499725	0.558687	1.17024	1.09161	0.768111	1.0267	0.687703		3.79655	0.0173249	0.0103351	0.0102372	0.0354532	0.133141	0.301413	0.461575	0.322409	0.423368	0.395002	0.55348	0.285612		3.79655	0.0207016	0.0163936	0.0163174	0.104213	0.251885	0.430881	0.466623	0.602811	0.556145	0.524286	0.591413	0.386297
	3.8	0.0201223	0.0439963	0.0636881	0.264347	0.340019	0.516607	0.541549	1.12448	1.0785	0.751906	1.00046	0.660467		3.8	0.0138599	0.00689004	0.0102372	0.0354532	0.119127	0.270233	0.475151	0.322409	0.413208	0.398378	0.543597	0.292332		3.8	0.0207016	0.020492	0.0163174	0.11255	0.263879	0.430881	0.450533	0.590339	0.514012	0.520222	0.570735	0.350455
	3.80346	0.0201223	0.040612	0.0569841	0.250434	0.360836	0.506478	0.510701	1.08852	1.08506	0.742183	0.947976	0.629827		3.80346	0.0103949	0.00689004	0.00682483	0.0319079	0.119127	0.266768	0.478545	0.329125	0.413208	0.395002	0.527124	0.292332		3.80346	0.0207016	0.0163936	0.0203967	0.120887	0.259881	0.414773	0.44651	0.577867	0.49716	0.540543	0.566599	0.346473
	3.80691	0.0167686	0.030459	0.0603361	0.250434	0.371245	0.509854	0.490136	1.04929	0.963765	0.677364	0.938135	0.599187		3.80691	0.0138599	0.0103351	0.00682483	0.0212719	0.105112	0.287555	0.471757	0.315692	0.392886	0.408506	0.513946	0.305773		3.80691	0.0124209	0.0122952	0.0244761	0.137561	0.263879	0.382558	0.418352	0.57371	0.47188	0.544607	0.562463	0.338508
	3.81036	0.0201223	0.030459	0.0536321	0.250434	0.378184	0.479466	0.466143	1.07545	0.914593	0.667641	0.905333	0.565142		3.81036	0.0103949	0.0103351	0.00682483	0.0141813	0.0805856	0.280626	0.458181	0.315692	0.39966	0.415259	0.52383	0.305773		3.81036	0.0124209	0.00819681	0.0326348	0.141729	0.255883	0.378531	0.426397	0.515507	0.450814	0.52835	0.525241	0.318595
	3.81382	0.0201223	0.0236903	0.0435761	0.236521	0.374714	0.46596	0.459288	1.03949	0.871978	0.625508	0.843009	0.551524		3.81382	0.0103949	0.0103351	0.00682483	0.010636	0.0981042	0.277162	0.444605	0.308975	0.409821	0.381498	0.500768	0.295692		3.81382	0.0124209	0.00819681	0.0326348	0.137561	0.247887	0.414773	0.410307	0.490563	0.417108	0.560864	0.496291	0.306648
	3.81727	0.0167686	0.0236903	0.0402241	0.212174	0.360836	0.46596	0.442151	1.01334	0.871978	0.651436	0.810207	0.510671		3.81727	0.0103949	0.0103351	0.00682483	0.0141813	0.0910968	0.273697	0.43103	0.292183	0.375951	0.384874	0.471117	0.302412		3.81727	0.00414031	0.00819681	0.0285554	0.116718	0.227896	0.406719	0.418352	0.457305	0.421322	0.552736	0.434255	0.294701
	3.82073	0.0167686	0.0270747	0.0335201	0.222608	0.353897	0.452454	0.445578	0.964305	0.81625	0.641713	0.751164	0.503862		3.82073	0.0138599	0.00689004	0.00682483	0.0141813	0.0700745	0.280626	0.41406	0.272032	0.362403	0.364617	0.444761	0.295692		3.82073	0	0.00819681	0.0285554	0.108381	0.219899	0.382558	0.386171	0.44899	0.404469	0.532414	0.413576	0.298683
	3.82418	0.0134149	0.030459	0.0268161	0.21913	0.360836	0.438947	0.435296	0.941423	0.790025	0.651436	0.711802	0.486839		3.82418	0.0103949	0.00689004	0.00682483	0.010636	0.0770819	0.25291	0.417454	0.275391	0.352242	0.374746	0.421699	0.275531		3.82418	0	0.00819681	0.0244761	0.116718	0.19591	0.36645	0.374103	0.461462	0.383403	0.524286	0.405304	0.294701
	3.82763	0.0134149	0.0270747	0.020112	0.208695	0.336549	0.411935	0.431868	0.915272	0.806416	0.619026	0.701961	0.473221		3.82763	0.0103949	0.00344502	0.00682483	0.010636	0.0700745	0.284091	0.407272	0.258599	0.338695	0.38825	0.395343	0.265451		3.82763	0	0.00819681	0.0203967	0.11255	0.183916	0.334235	0.3379	0.444833	0.362337	0.524286	0.401169	0.258859
	3.83109	0.0134149	0.020306	0.01676	0.177391	0.322671	0.408559	0.418158	0.895659	0.812972	0.622267	0.68228	0.469817		3.83109	0.0103949	0.00344502	0.00682483	0.010636	0.0735782	0.263304	0.41406	0.272032	0.325147	0.40513	0.388754	0.262091		3.83109	0	0.00409841	0.0203967	0.108381	0.171921	0.310073	0.313764	0.465619	0.341271	0.524286	0.425983	0.238947
	3.83454	0.0100611	0.0169217	0.013408	0.177391	0.319201	0.401806	0.411303	0.830283	0.822806	0.573653	0.698681	0.442581		3.83454	0.0103949	0.00344502	0.00682483	0.010636	0.0735782	0.266768	0.410666	0.265315	0.298051	0.395002	0.392049	0.23857		3.83454	0	0.00409841	0.0244761	0.11255	0.155929	0.269804	0.317787	0.469777	0.345484	0.503965	0.421847	0.234964
	3.838	0.00670743	0.0169217	0.010056	0.173913	0.312262	0.3883	0.407875	0.78125	0.783469	0.576894	0.679	0.398323		3.838	0.0103949	0.00689004	0.00682483	0.00709064	0.0770819	0.277162	0.390303	0.282108	0.270956	0.371369	0.375576	0.228489		3.838	0	0	0.0244761	0.0958757	0.135938	0.253696	0.293651	0.457305	0.349697	0.479579	0.376354	0.223017
	3.84145	0.0100611	0.0135373	0.010056	0.180869	0.308792	0.391676	0.394165	0.732218	0.757244	0.554207	0.646198	0.377896		3.84145	0.00692995	0.00689004	0.00682483	0.00709064	0.0770819	0.280626	0.373333	0.261957	0.257408	0.354489	0.355809	0.221769		3.84145	0	0	0.0203967	0.0917072	0.139936	0.241615	0.269515	0.432361	0.337057	0.438937	0.384626	0.203105
	3.8449	0.0100611	0.0135373	0.00670402	0.170435	0.294914	0.364664	0.380455	0.673379	0.780191	0.550966	0.646198	0.347256		3.8449	0.00346498	0.00344502	0.00682483	0.00709064	0.0770819	0.25291	0.363151	0.25524	0.247247	0.313976	0.355809	0.198248		3.8449	0	0.00409841	0.012238	0.0750332	0.127941	0.257723	0.265493	0.411574	0.341271	0.418616	0.392897	0.203105
	3.84836	0.00670743	0.0135373	0.00335201	0.16	0.277566	0.354534	0.394165	0.630884	0.737575	0.534761	0.629797	0.354065		3.84836	0.00346498	0.00344502	0.00682483	0.00709064	0.0735782	0.259839	0.352969	0.238448	0.220152	0.307224	0.329453	0.178087		3.84836	0	0.00409841	0.00407935	0.0708646	0.123943	0.245642	0.273538	0.40326	0.337057	0.430809	0.405304	0.191157
	3.85181	0.0100611	0.0135373	0.00335201	0.156522	0.277566	0.357911	0.411303	0.611271	0.740853	0.534761	0.619956	0.364278		3.85181	0.00346498	0.00344502	0.00682483	0.00709064	0.0560596	0.259839	0.336	0.23509	0.196443	0.313976	0.296507	0.168007		3.85181	0	0.00409841	0.00407935	0.0792017	0.127941	0.217454	0.253425	0.399102	0.311778	0.418616	0.38049	0.207087
	3.85527	0.0100611	0.010153	0.00335201	0.149565	0.287975	0.347781	0.40102	0.621078	0.737575	0.486146	0.590435	0.364278		3.85527	0.00346498	0.00344502	0.00341242	0.00709064	0.0525558	0.256375	0.315636	0.218298	0.196443	0.293719	0.286624	0.151206		3.85527	0	0.00409841	0.00407935	0.0875387	0.123943	0.225508	0.237334	0.394945	0.307565	0.402359	0.388761	0.203105
	3.85872	0.0100611	0.00676867	0.013408	0.13913	0.277566	0.361288	0.370173	0.598196	0.737575	0.473182	0.574034	0.347256		3.85872	0	0.00344502	0	0.00709064	0.0560596	0.235587	0.285091	0.214939	0.209991	0.303848	0.286624	0.151206		3.85872	0	0.00819681	0.0081587	0.0833702	0.111949	0.233561	0.233312	0.378316	0.290712	0.377974	0.40944	0.199122
	3.86217	0.0100611	0.00338433	0.013408	0.142609	0.24287	0.337652	0.35989	0.591658	0.71135	0.447255	0.574034	0.330234		3.86217	0	0.00344502	0	0.00354532	0.0455484	0.232123	0.264727	0.198147	0.203217	0.280215	0.326158	0.147846		3.86217	0	0.00819681	0.012238	0.0875387	0.103952	0.229535	0.233312	0.345057	0.269646	0.353588	0.40944	0.187175
	3.86563	0.0100611	0.00338433	0.013408	0.149565	0.24287	0.317393	0.35989	0.575314	0.665457	0.447255	0.554352	0.326829		3.86563	0	0.00344502	0	0.00709064	0.0455484	0.197478	0.247757	0.19143	0.213378	0.256583	0.326158	0.154566		3.86563	0	0.00819681	0.012238	0.0792017	0.111949	0.233561	0.237334	0.336743	0.257006	0.337331	0.388761	0.191157
	3.86908	0.0100611	0.00338433	0.01676	0.163478	0.235931	0.31064	0.34618	0.549163	0.606451	0.411604	0.551072	0.309807		3.86908	0	0.00344502	0	0.00709064	0.0350372	0.204407	0.227394	0.181355	0.220152	0.222822	0.309685	0.164647		3.86908	0	0.00819681	0.012238	0.0833702	0.0999543	0.233561	0.233312	0.299327	0.252793	0.325139	0.368082	0.203105
	3.87254	0.0100611	0.00338433	0.01676	0.156522	0.228992	0.280251	0.34618	0.608002	0.586782	0.369471	0.501869	0.296189		3.87254	0	0.00344502	0	0.00709064	0.0315335	0.194013	0.217212	0.157846	0.213378	0.243078	0.299802	0.154566		3.87254	0.00828062	0.00819681	0.0081587	0.0833702	0.107951	0.225508	0.221244	0.299327	0.261219	0.325139	0.355675	0.183192
	3.87599	0.0100611	0.00338433	0.01676	0.146087	0.218583	0.259992	0.325615	0.621078	0.576948	0.33058	0.478908	0.296189		3.87599	0	0	0	0.00709064	0.0245261	0.180155	0.20703	0.141054	0.206604	0.24983	0.283329	0.154566		3.87599	0.00828062	0.0122952	0.0081587	0.0833702	0.107951	0.213427	0.213199	0.286855	0.24858	0.296689	0.347404	0.183192
	3.87944	0.00335372	0.00338433	0.01676	0.149565	0.204705	0.256615	0.356463	0.637422	0.53761	0.346784	0.498589	0.302998		3.87944	0	0	0	0.00709064	0.0210223	0.169762	0.186666	0.154487	0.196443	0.270087	0.286624	0.144486		3.87944	0.00828062	0.0122952	0.0081587	0.0792017	0.0999543	0.221481	0.221244	0.291012	0.244367	0.296689	0.318453	0.199122
	3.8829	0.00335372	0.00676867	0.01676	0.146087	0.208175	0.259992	0.366745	0.663573	0.511386	0.333821	0.462507	0.323425		3.8829	0	0	0	0.00709064	0.0175186	0.18362	0.179879	0.147771	0.193056	0.273463	0.273446	0.144486		3.8829	0.00828062	0.0122952	0.0081587	0.0792017	0.0999543	0.201346	0.221244	0.291012	0.2233	0.280432	0.306046	0.183192
	3.88635	0.00335372	0.00338433	0.01676	0.135652	0.187357	0.263368	0.349608	0.634153	0.517942	0.333821	0.452667	0.313211		3.88635	0	0.00344502	0	0.00709064	0.0245261	0.18362	0.152727	0.151129	0.186282	0.256583	0.266857	0.134406		3.88635	0.00828062	0.0163936	0.0081587	0.0750332	0.091958	0.193292	0.193085	0.291012	0.202234	0.251982	0.264689	0.183192
	3.88981	0	0.00338433	0.01676	0.13913	0.176948	0.243109	0.335897	0.630884	0.517942	0.314375	0.442826	0.28938		3.88981	0	0.00344502	0	0.00709064	0.0210223	0.173226	0.139151	0.144412	0.186282	0.243078	0.270151	0.124325		3.88981	0.00828062	0.0163936	0.012238	0.0708646	0.0799634	0.165104	0.189063	0.299327	0.198021	0.223533	0.248145	0.151333
	3.89326	0	0.00338433	0.020112	0.128695	0.159601	0.243109	0.325615	0.604734	0.517942	0.33058	0.432985	0.28938		3.89326	0	0.00344502	0	0.00354532	0.0210223	0.152439	0.145939	0.147771	0.186282	0.239702	0.266857	0.124325		3.89326	0.00828062	0.0163936	0.012238	0.0625276	0.091958	0.144969	0.164927	0.266068	0.172742	0.21134	0.239874	0.135403
	3.89671	0	0.00338433	0.010056	0.118261	0.156131	0.23298	0.339325	0.630884	0.508107	0.311134	0.413304	0.279167		3.89671	0	0.00344502	0	0.00354532	0.0175186	0.155903	0.159515	0.147771	0.172734	0.219446	0.253678	0.100804		3.89671	0.0124209	0.0122952	0.0081587	0.0541906	0.0959561	0.128862	0.16895	0.286855	0.164315	0.203212	0.215059	0.119473
	3.90017	0	0.00338433	0.00670402	0.0904347	0.152661	0.243109	0.335897	0.591658	0.504829	0.294929	0.396903	0.272358		3.90017	0	0.00344502	0	0.00354532	0.0175186	0.155903	0.145939	0.137695	0.172734	0.209317	0.207555	0.100804		3.90017	0.0124209	0.0122952	0.00407935	0.0416851	0.103952	0.136915	0.140791	0.27854	0.172742	0.203212	0.198516	0.123456
	3.90362	0	0.00338433	0.00670402	0.0799999	0.131844	0.243109	0.322187	0.562239	0.488439	0.278724	0.390343	0.25874		3.90362	0	0.00344502	0	0	0.0175186	0.155903	0.149333	0.124262	0.152413	0.205941	0.191082	0.0907237		3.90362	0.0124209	0.0122952	0.00407935	0.0458536	0.0959561	0.120808	0.128724	0.270226	0.160102	0.186955	0.173702	0.107526
	3.90708	0	0.00338433	0.00335201	0.0626086	0.131844	0.216097	0.30505	0.52955	0.508107	0.259278	0.387063	0.25874		3.90708	0	0.00344502	0	0	0.0210223	0.135116	0.152727	0.110828	0.142252	0.202565	0.184493	0.0772832		3.90708	0.0124209	0.0122952	0.00407935	0.0416851	0.0959561	0.116781	0.116656	0.27854	0.143249	0.166634	0.173702	0.0955786
	3.91053	0	0.00338433	0.00335201	0.0591304	0.135313	0.212721	0.27763	0.480518	0.465492	0.262519	0.377222	0.245122		3.91053	0	0.00344502	0	0.00354532	0.0210223	0.124723	0.139151	0.110828	0.138865	0.178933	0.171315	0.0806433		3.91053	0.00414031	0.0122952	0.0081587	0.0375166	0.0879598	0.112754	0.108611	0.249439	0.113757	0.158505	0.157159	0.0995611
	3.91398	0	0.00338433	0.00335201	0.0521738	0.131844	0.205968	0.287912	0.44783	0.45238	0.262519	0.387063	0.238313		3.91398	0	0.00344502	0	0.00354532	0.0245261	0.131652	0.132363	0.114186	0.142252	0.162052	0.164726	0.0672028		3.91398	0.00414031	0.00819681	0.012238	0.0458536	0.0799634	0.108727	0.108611	0.257754	0.122183	0.154441	0.16543	0.0876137
	3.91744	0	0.00338433	0.00335201	0.0382608	0.114496	0.189085	0.253637	0.441292	0.445823	0.239832	0.360821	0.224695		3.91744	0	0.00344502	0	0.00354532	0.0210223	0.124723	0.132363	0.110828	0.135478	0.128291	0.154843	0.0571224		3.91744	0.00414031	0.00819681	0.0163174	0.0458536	0.0839616	0.0966461	0.0925201	0.241124	0.134823	0.138184	0.148887	0.0677015
	3.92089	0	0	0.00335201	0.0313043	0.104087	0.162073	0.236499	0.428217	0.429433	0.223627	0.357541	0.200864		3.92089	0	0.00344502	0	0.00354532	0.0210223	0.114329	0.12897	0.10747	0.128704	0.121539	0.128486	0.0504021		3.92089	0.00414031	0.00409841	0.0163174	0.0375166	0.0799634	0.0966461	0.0965427	0.23281	0.13061	0.154441	0.13648	0.0637191
	3.92435	0	0	0.00335201	0.027826	0.121435	0.15532	0.243354	0.421679	0.403208	0.204181	0.3477	0.19065		3.92435	0	0	0	0.00354532	0.0140149	0.100471	0.125576	0.0940359	0.128704	0.118163	0.121897	0.0470419		3.92435	0.00414031	0	0.0163174	0.0375166	0.0879598	0.100673	0.100565	0.224495	0.13061	0.154441	0.140616	0.0597366
	3.9278	0	0	0.00335201	0.0243478	0.114496	0.148567	0.243354	0.411873	0.396652	0.191218	0.34442	0.183841		3.9278	0	0	0	0.00354532	0.0140149	0.0970066	0.132363	0.0940359	0.128704	0.124915	0.112014	0.0571224		3.9278	0.00414031	0	0.012238	0.0291796	0.091958	0.0966461	0.100565	0.191237	0.13061	0.158505	0.140616	0.0517718
	3.93125	0	0	0	0.0243478	0.104087	0.135061	0.243354	0.402066	0.360592	0.16529	0.33458	0.166819		3.93125	0	0	0	0.00354532	0.0105112	0.100471	0.12897	0.0839606	0.128704	0.124915	0.108719	0.0537622		3.93125	0.00414031	0	0.012238	0.0250111	0.0799634	0.0885923	0.0965427	0.199551	0.11797	0.166634	0.13648	0.0517718
	3.93471	0	0	0	0.0243478	0.0971482	0.131684	0.215934	0.375915	0.334367	0.168531	0.33458	0.156606		3.93471	0	0	0	0.00354532	0.0140149	0.0970066	0.118788	0.0772437	0.111769	0.114787	0.10213	0.0604825		3.93471	0	0	0.012238	0.0250111	0.0679689	0.0845654	0.0844749	0.178765	0.13061	0.166634	0.132344	0.0438069
	3.93816	0	0	0	0.0243478	0.104087	0.118178	0.205652	0.385722	0.317977	0.175013	0.331299	0.153201		3.93816	0	0	0	0.00354532	0.0175186	0.0935421	0.118788	0.087319	0.108382	0.118163	0.108719	0.0571224		3.93816	0	0	0.0163174	0.0250111	0.0639707	0.0724846	0.100565	0.178765	0.134823	0.154441	0.124073	0.035842
	3.94162	0	0	0.00335201	0.0208695	0.114496	0.118178	0.205652	0.385722	0.308143	0.158808	0.308338	0.149797		3.94162	0	0	0	0.00354532	0.0175186	0.0900775	0.105212	0.0906774	0.111769	0.135043	0.0988358	0.0504021		3.94162	0	0	0.0163174	0.0208425	0.0519762	0.0724846	0.0965427	0.166293	0.134823	0.146312	0.128209	0.035842
	3.94507	0	0	0.00335201	0.0243478	0.0971482	0.108049	0.191941	0.388991	0.281918	0.152326	0.291937	0.153201		3.94507	0	0	0	0.00354532	0.0140149	0.086613	0.0950302	0.0906774	0.104995	0.135043	0.0955412	0.0436818		3.94507	0	0	0.0163174	0.0208425	0.0519762	0.0724846	0.0965427	0.153821	0.13061	0.130055	0.10753	0.0278771
	3.94852	0	0	0.00670402	0.0243478	0.0832698	0.111425	0.191941	0.369378	0.298308	0.142603	0.291937	0.146392		3.94852	0	0	0	0	0.0140149	0.079684	0.0950302	0.0839606	0.104995	0.131667	0.0988358	0.0302412		3.94852	0	0	0.012238	0.0208425	0.0559744	0.0724846	0.0965427	0.162135	0.147463	0.113798	0.10753	0.0199122
	3.95198	0	0.00338433	0.00670402	0.0243478	0.0763307	0.124931	0.164521	0.356302	0.29503	0.13288	0.255855	0.139583		3.95198	0	0	0	0	0.0105112	0.0727549	0.0848484	0.0738853	0.0948345	0.121539	0.112014	0.0302412		3.95198	0	0	0.0081587	0.0125055	0.0559744	0.0644308	0.0965427	0.149663	0.134823	0.117863	0.10753	0.0199122
	3.95543	0	0.00338433	0.00670402	0.0208695	0.0832698	0.128308	0.150811	0.320345	0.275361	0.126398	0.255855	0.136179		3.95543	0	0	0	0	0.0105112	0.0762195	0.0882423	0.0570932	0.0914476	0.128291	0.112014	0.0336014		3.95543	0	0	0.00407935	0.00833702	0.0479781	0.05235	0.0925201	0.137191	0.11797	0.121927	0.119937	0.0199122
	3.95889	0	0.00338433	0.00670402	0.0173913	0.0763307	0.148567	0.143956	0.284388	0.272083	0.113434	0.252575	0.122561		3.95889	0	0	0	0.00354532	0.0105112	0.0658259	0.0882423	0.0537348	0.0846737	0.121539	0.115308	0.0336014		3.95889	0	0	0.00407935	0.00833702	0.0439799	0.0442961	0.0804523	0.133034	0.113757	0.101606	0.115801	0.0199122
	3.96234	0	0.00338433	0.00670402	0.0208695	0.0693915	0.141814	0.130246	0.264775	0.265527	0.0972293	0.242734	0.119156		3.96234	0	0	0	0.00354532	0.0105112	0.0727549	0.0950302	0.0604516	0.0677389	0.114787	0.105425	0.0336014		3.96234	0	0	0.00407935	0.00416851	0.0319854	0.0442961	0.0764297	0.112248	0.109544	0.0934773	0.0951224	0.0119473
	3.96579	0	0.00338433	0.00670402	0.0208695	0.0693915	0.135061	0.106253	0.258238	0.249137	0.113434	0.236174	0.112348		3.96579	0	0	0	0.00709064	0.0105112	0.0692904	0.0848484	0.0537348	0.060965	0.101283	0.108719	0.0268811		3.96579	0	0	0.00407935	0.00416851	0.023989	0.0442961	0.0764297	0.116405	0.109544	0.0812846	0.0909867	0.0119473
	3.96925	0	0.00338433	0.00670402	0.0208695	0.0693915	0.124931	0.0925432	0.241893	0.239302	0.106952	0.232894	0.0987297		3.96925	0	0	0	0.00709064	0.0105112	0.0692904	0.0746666	0.0604516	0.0508042	0.0945304	0.105425	0.023521		3.96925	0.00414031	0	0.00407935	0.00416851	0.023989	0.05235	0.0764297	0.112248	0.109544	0.0609635	0.0827152	0.0119473
	3.9727	0	0.00338433	0.00670402	0.0173913	0.0693915	0.101296	0.0788331	0.228818	0.24258	0.0907473	0.229613	0.0919207		3.9727	0	0	0	0.00709064	0.00700745	0.0554323	0.0746666	0.0570932	0.0541912	0.0911543	0.0922467	0.0201608		3.9727	0.00414031	0	0.00407935	0.00416851	0.0279872	0.0483231	0.0724071	0.103933	0.0884776	0.0609635	0.0744436	0.0159298
	3.97616	0	0.00338433	0.00670402	0.013913	0.0555132	0.108049	0.0788331	0.212474	0.236024	0.0745424	0.223053	0.0851118		3.97616	0	0	0	0.00709064	0.00350372	0.0554323	0.0678787	0.0436595	0.0508042	0.0844021	0.0856577	0.0168007		3.97616	0.00414031	0	0	0.00416851	0.023989	0.0483231	0.0683844	0.0956183	0.0926908	0.0568992	0.0785794	0.0159298
	3.97961	0	0.00338433	0.00335201	0.013913	0.0451045	0.104672	0.065123	0.19613	0.222912	0.0745424	0.223053	0.0748984		3.97961	0	0	0	0.00709064	0.00350372	0.0519678	0.0712726	0.0403011	0.0440303	0.0641456	0.0955412	0.0201608		3.97961	0.00414031	0	0	0.00416851	0.023989	0.05235	0.0683844	0.0914609	0.0842643	0.0609635	0.0661721	0.0159298
	3.98306	0	0.00338433	0.00335201	0.013913	0.0485741	0.108049	0.0616955	0.19613	0.219634	0.0745424	0.213212	0.0646849		3.98306	0	0	0	0.00709064	0.00350372	0.0485033	0.0644848	0.0403011	0.0406434	0.0573935	0.0823631	0.0168007		3.98306	0.00414031	0	0	0.00416851	0.0199909	0.0362423	0.0683844	0.0831463	0.0884776	0.0609635	0.0661721	0.0159298
	3.98652	0	0.00338433	0	0.0208695	0.0520437	0.111425	0.0616955	0.209205	0.193409	0.0810244	0.196812	0.057876		3.98652	0	0	0	0.00709064	0	0.0450388	0.0576969	0.0436595	0.0338695	0.0506413	0.0757741	0.0168007		3.98652	0.00414031	0	0	0	0.0159927	0.0322154	0.0603392	0.078989	0.0674115	0.0568992	0.0620364	0.0119473
	3.98997	0.00335372	0	0	0.0208695	0.0555132	0.091166	0.065123	0.205936	0.177018	0.0713015	0.200092	0.0544715		3.98997	0	0	0	0.00709064	0	0.0381097	0.0610908	0.0436595	0.0304825	0.0506413	0.0560069	0.0168007		3.98997	0.00414031	0	0	0	0.0119945	0.0362423	0.052294	0.0706744	0.0547718	0.052835	0.0413576	0.0159298
	3.99343	0.00335372	0	0	0.0243478	0.0555132	0.0810365	0.0616955	0.209205	0.170462	0.0680605	0.17713	0.0442581		3.99343	0	0	0	0.00709064	0.00350372	0.0346452	0.054303	0.0436595	0.0304825	0.0438891	0.0461234	0.0134406		3.99343	0.00414031	0	0	0	0.0119945	0.0402692	0.052294	0.0706744	0.0505586	0.052835	0.0330861	0.0159298
	3.99688	0.00335372	0	0	0.0243478	0.0555132	0.0641539	0.0548404	0.225549	0.160628	0.0615785	0.160729	0.0408537		3.99688	0	0	0	0.00354532	0.00350372	0.0311807	0.054303	0.0436595	0.0270956	0.0371369	0.0494179	0.0134406		3.99688	0.00414031	0	0	0	0.0119945	0.0402692	0.0442488	0.0623597	0.0505586	0.052835	0.0330861	0.0119473
	4.00033	0.00335372	0	0	0.0208695	0.0451045	0.0574008	0.0514129	0.241893	0.170462	0.0713015	0.160729	0.0476626		4.00033	0	0	0	0.00354532	0.00350372	0.0207871	0.0475151	0.0369427	0.0270956	0.040513	0.0527124	0.0168007		4.00033	0.00414031	0	0	0	0.0119945	0.0362423	0.0402261	0.066517	0.0463454	0.0568992	0.0330861	0.0119473
	4.00379	0.00335372	0	0	0.0243478	0.0451045	0.0574008	0.0514129	0.215743	0.147515	0.0518556	0.144328	0.0408537		4.00379	0	0	0	0	0.00350372	0.0242516	0.050909	0.0369427	0.0338695	0.040513	0.0494179	0.0134406		4.00379	0.00414031	0	0	0	0.0119945	0.0402692	0.0362035	0.0582024	0.0505586	0.0487708	0.0289503	0.0119473
	4.00724	0.00335372	0	0	0.0243478	0.0451045	0.0607773	0.0514129	0.209205	0.137681	0.0453737	0.137768	0.0408537		4.00724	0	0	0	0	0.00350372	0.0207871	0.0475151	0.0302258	0.0304825	0.0371369	0.0461234	0.0134406		4.00724	0	0	0	0	0.00799634	0.0362423	0.0402261	0.0498878	0.0505586	0.052835	0.0330861	0.0119473
	4.0107	0.00335372	0.00338433	0	0.027826	0.0416349	0.0607773	0.0548404	0.205936	0.134403	0.0550966	0.121367	0.0442581		4.0107	0	0	0	0	0.00350372	0.0207871	0.0407272	0.0268674	0.0270956	0.0371369	0.0461234	0.0100804		4.0107	0	0	0	0	0.00799634	0.0362423	0.0362035	0.0457305	0.0463454	0.0365781	0.0289503	0.00796489
	4.01415	0.00335372	0.00338433	0	0.027826	0.0416349	0.0472713	0.0548404	0.199399	0.124568	0.0615785	0.121367	0.0374492		4.01415	0	0	0	0	0.00350372	0.0173226	0.0407272	0.023509	0.0237086	0.0337609	0.0362398	0.0100804		4.01415	0	0	0	0	0.0119945	0.0281885	0.0201131	0.0415732	0.0294925	0.0406423	0.0206788	0.00796489
	4.0176	0.00335372	0.00676867	0.00335201	0.027826	0.0416349	0.0371417	0.0548404	0.183054	0.118012	0.0518556	0.124647	0.0374492		4.0176	0	0	0	0	0.00350372	0.0138581	0.0373333	0.0201505	0.0203217	0.0303848	0.0263562	0.00672028		4.0176	0	0	0	0	0.0119945	0.0201346	0.0241357	0.0374158	0.037919	0.0406423	0.0206788	0.00796489
	4.02106	0.00335372	0.00676867	0.00335201	0.0243478	0.0381653	0.0371417	0.0548404	0.176517	0.111456	0.0453737	0.121367	0.0374492		4.02106	0	0	0	0	0.00350372	0.0138581	0.0373333	0.0167921	0.0169347	0.0236326	0.0296507	0.00672028		4.02106	0	0	0	0	0.0159927	0.0201346	0.0201131	0.0498878	0.0337057	0.052835	0.0124073	0.00796489
	4.02451	0.00335372	0.00676867	0.00335201	0.013913	0.0312262	0.0303887	0.0548404	0.153635	0.108178	0.0388917	0.111527	0.0408537		4.02451	0	0	0	0	0.00350372	0.0138581	0.0339393	0.0100753	0.0135478	0.0202565	0.0263562	0.00672028		4.02451	0	0	0	0	0.0159927	0.0201346	0.0201131	0.0415732	0.0337057	0.052835	0.016543	0.00796489
	4.02797	0	0.00676867	0.00335201	0.0173913	0.0208175	0.0270122	0.0514129	0.150366	0.114734	0.0388917	0.114807	0.0374492		4.02797	0	0	0	0	0.00350372	0.0103936	0.0339393	0.00671685	0.0135478	0.0236326	0.0263562	0.00672028		4.02797	0	0	0	0	0.0159927	0.0120808	0.0201131	0.0415732	0.0337057	0.0487708	0.016543	0.00398244
	4.03142	0	0.00676867	0.00335201	0.013913	0.0138783	0.0270122	0.0514129	0.153635	0.111456	0.0421327	0.121367	0.0374492		4.03142	0	0	0	0	0	0.0138581	0.0339393	0.00671685	0.0101608	0.0270087	0.0296507	0.0100804		4.03142	0	0	0	0	0.0159927	0.0120808	0.0201131	0.0415732	0.0252793	0.0406423	0.0124073	0
	4.03487	0	0.00676867	0.00335201	0.013913	0.0104087	0.0236356	0.0514129	0.137291	0.111456	0.0453737	0.121367	0.0408537		4.03487	0	0	0	0	0	0.0138581	0.0305454	0.00335842	0.0135478	0.0270087	0.0230617	0.00672028		4.03487	0	0	0	0	0.0159927	0.0161077	0.0160905	0.0415732	0.0210661	0.0406423	0.0206788	0
	4.03833	0	0.00676867	0.00335201	0.013913	0.0104087	0.0236356	0.0445578	0.114409	0.0917871	0.0324098	0.108246	0.0272358		4.03833	0	0	0	0	0	0.0138581	0.0305454	0.00335842	0.0135478	0.0202565	0.0197672	0.00336014		4.03833	0	0	0	0	0.0159927	0.0161077	0.0160905	0.0415732	0.0210661	0.0365781	0.0206788	0
	4.04178	0	0.00676867	0.00335201	0.00695651	0.00693915	0.0202591	0.0411303	0.107871	0.1049	0.0324098	0.114807	0.0272358		4.04178	0	0	0	0	0	0.0103936	0.0237575	0.00335842	0.0135478	0.0202565	0.0164726	0.00336014		4.04178	0	0	0	0	0.0119945	0.0120808	0.0201131	0.0374158	0.0168529	0.0365781	0.0206788	0
	4.04524	0.00335372	0.00676867	0.00335201	0.00695651	0.00346958	0.0135061	0.0411303	0.104603	0.0983434	0.0324098	0.101686	0.0272358		4.04524	0	0	0	0	0	0.0103936	0.0237575	0	0.0169347	0.0168804	0.0131781	0.00336014		4.04524	0	0	0	0	0.0119945	0.00805384	0.0201131	0.0332585	0.0210661	0.0325139	0.0124073	0
	4.04869	0.00335372	0.00338433	0.00335201	0.00347826	0.00346958	0.0135061	0.0342753	0.101334	0.0950653	0.0226868	0.0951256	0.0238313		4.04869	0	0	0	0	0	0.0103936	0.0271515	0	0.0169347	0.0135043	0.0131781	0.00336014		4.04869	0	0	0	0	0.00799634	0.00805384	0.0201131	0.0291012	0.0210661	0.0325139	0.0124073	0
	4.05214	0.00335372	0.00338433	0.00335201	0.00347826	0.00693915	0.0101296	0.0274202	0.101334	0.0917871	0.0162049	0.085285	0.0238313		4.05214	0	0	0	0	0.00350372	0.00692904	0.0237575	0	0.0169347	0.0101283	0.0131781	0.00336014		4.05214	0	0	0	0	0.00399817	0.00805384	0.0201131	0.0249439	0.0210661	0.0243854	0.016543	0
	4.0556	0.00335372	0	0	0.00347826	0.00346958	0.0101296	0.0239927	0.104603	0.0950653	0.0162049	0.0721642	0.0204268		4.0556	0	0	0	0	0.00700745	0.00692904	0.0203636	0	0.0169347	0.0101283	0.0131781	0.00336014		4.0556	0	0	0	0	0.00399817	0.00805384	0.0120678	0.0249439	0.0126397	0.0203212	0.016543	0
	4.05905	0.00335372	0	0	0.00347826	0.00693915	0.0101296	0.0239927	0.0915272	0.0950653	0.0162049	0.0656038	0.0136179		4.05905	0	0	0	0	0.00700745	0.00692904	0.0169697	0	0.0169347	0.0101283	0.00988358	0.00336014		4.05905	0	0	0	0	0	0.00805384	0.00804523	0.0124719	0.0126397	0.0121927	0.016543	0
	4.06251	0.00335372	0	0	0.00347826	0.00693915	0.0101296	0.0171376	0.0817208	0.088509	0.0194459	0.0656038	0.0102134		4.06251	0	0	0	0	0.00700745	0.00692904	0.0169697	0.00335842	0.0203217	0.0101283	0.00658905	0.00336014		4.06251	0	0	0	0	0	0.00805384	0.00804523	0.0124719	0.00842643	0.0121927	0.0124073	0
	4.06596	0.00335372	0	0	0	0.00693915	0.0101296	0.0102826	0.0751831	0.0753966	0.0162049	0.0492029	0.0102134		4.06596	0	0	0	0	0.00700745	0.00692904	0.0135757	0.00671685	0.0237086	0.00675217	0.00658905	0.00336014		4.06596	0	0	0	0	0	0.00805384	0.00804523	0.00831463	0.00842643	0.0162569	0.016543	0
	4.06941	0.00335372	0	0	0	0.00693915	0.00675304	0.00685505	0.0686454	0.0721185	0.0162049	0.0360821	0.0102134		4.06941	0	0	0	0	0.00700745	0	0.0101818	0.00671685	0.0237086	0.00675217	0.00329453	0		4.06941	0	0	0	0	0	0.00402692	0.00804523	0.00415732	0.00842643	0.0162569	0.0206788	0
	4.07287	0.00335372	0	0	0	0.0104087	0.00675304	0.00342753	0.0588389	0.0655622	0.0162049	0.0295217	0.00680894		4.07287	0	0	0	0	0.00700745	0	0.00678787	0.00671685	0.0203217	0.00675217	0	0		4.07287	0	0	0	0	0	0	0.00804523	0.00415732	0.00842643	0.0121927	0.0124073	0
	4.07632	0.00335372	0	0	0	0.0104087	0.00337652	0.00342753	0.0555701	0.0655622	0.0162049	0.0262415	0.00680894		4.07632	0	0	0	0	0.00700745	0.00346452	0.00678787	0.00671685	0.0203217	0.00675217	0	0		4.07632	0	0	0	0	0	0	0.00804523	0	0.00842643	0.00812846	0.0124073	0.00398244
	4.07978	0.00335372	0	0	0	0.0104087	0.00337652	0.00342753	0.0588389	0.0458936	0.0162049	0.0262415	0.00680894		4.07978	0	0	0	0	0.00700745	0.00346452	0.00678787	0.00671685	0.0135478	0.00337609	0	0		4.07978	0	0	0	0	0	0	0.00402261	0	0.00421322	0.00812846	0.0124073	0.00398244
	4.08323	0	0	0	0	0.0138783	0.00337652	0	0.0555701	0.0426155	0.0129639	0.0262415	0.00680894		4.08323	0	0	0	0	0.00700745	0.00346452	0.00678787	0.00671685	0.0101608	0.00337609	0	0		4.08323	0	0	0	0	0	0	0	0	0	0.00812846	0.0206788	0.00398244
	4.08668	0	0	0	0	0.0138783	0.00337652	0.00342753	0.0457636	0.0426155	0.0129639	0.0262415	0.00340447		4.08668	0	0	0	0	0.00700745	0.00346452	0.00339393	0.00671685	0.00677389	0.00337609	0	0		4.08668	0	0	0	0	0	0	0	0	0	0.0121927	0.0206788	0.00398244
	4.09014	0	0	0.00335201	0	0.0138783	0.00337652	0.00342753	0.0424948	0.0360592	0.00972293	0.0229613	0.00340447		4.09014	0	0	0	0	0.00350372	0.00346452	0.00339393	0.00671685	0.00677389	0.00337609	0	0		4.09014	0	0	0	0	0	0	0	0	0	0.0121927	0.016543	0.00398244
	4.09359	0	0	0.00335201	0	0.0173479	0.00337652	0.00342753	0.0424948	0.0262249	0.00972293	0.0196812	0.00340447		4.09359	0	0	0	0	0	0.00346452	0.00339393	0.00671685	0.00677389	0.00675217	0	0		4.09359	0	0	0	0	0	0	0	0	0	0.0121927	0.016543	0.00398244
	4.09705	0	0	0.00335201	0	0.0138783	0	0.00342753	0.0424948	0.029503	0.00972293	0.0131208	0.00340447		4.09705	0	0	0	0	0	0.00346452	0.00339393	0.00671685	0.00677389	0.00675217	0	0		4.09705	0	0	0	0	0.00399817	0	0	0	0	0.00812846	0.016543	0.00398244
	4.1005	0	0	0.00335201	0	0.0138783	0	0.00685505	0.0424948	0.0262249	0.00648195	0.0131208	0.00340447		4.1005	0	0	0	0	0	0.00346452	0.00339393	0.00335842	0.00338695	0.00675217	0	0		4.1005	0	0	0.00407935	0	0.00399817	0	0	0	0	0.00812846	0.016543	0.00398244
	4.10395	0	0	0.00335201	0	0.0138783	0	0.00685505	0.0424948	0.0262249	0.00648195	0.016401	0		4.10395	0	0	0	0	0	0.00346452	0.00339393	0	0	0.00675217	0	0		4.10395	0	0	0.00407935	0	0.00399817	0	0	0	0	0.00406423	0.0124073	0.00398244
	4.10741	0	0	0.00335201	0	0.0138783	0	0.0102826	0.0326883	0.0262249	0.00648195	0.0196812	0.00340447		4.10741	0	0	0	0	0	0.00346452	0.00339393	0	0	0.00337609	0	0		4.10741	0	0	0.00407935	0	0.00399817	0	0	0	0	0.00406423	0.00827152	0.00398244
	4.11086	0	0	0.00335201	0	0.0104087	0.00337652	0.0102826	0.0326883	0.0262249	0.00324098	0.0196812	0.00340447		4.11086	0	0	0	0	0	0.00346452	0.00678787	0	0	0.00675217	0	0		4.11086	0	0	0.00407935	0	0.00399817	0	0	0	0	0.00406423	0.00827152	0.00398244
	4.11432	0	0	0.00335201	0	0.0104087	0.00337652	0.0102826	0.0294195	0.0196687	0.00324098	0.0196812	0.00340447		4.11432	0	0	0	0	0	0	0.00339393	0	0	0.0101283	0.00329453	0		4.11432	0	0	0.00407935	0	0.00399817	0	0	0.00415732	0	0.00406423	0.00827152	0
	4.11777	0	0	0.00335201	0	0.0104087	0.00337652	0.0102826	0.0228818	0.0229468	0.00324098	0.00984058	0.00340447		4.11777	0	0	0	0	0	0	0.00339393	0	0	0.0101283	0.00329453	0		4.11777	0	0	0.00407935	0	0.00399817	0	0	0.00415732	0	0.00406423	0.00827152	0
	4.12122	0	0	0.00335201	0	0.00693915	0.00337652	0.0102826	0.0228818	0.0229468	0.00324098	0.00984058	0.00340447		4.12122	0	0	0	0	0	0	0.00339393	0	0	0.0101283	0.00329453	0		4.12122	0	0	0.00407935	0	0.00399817	0	0	0.00415732	0	0.00406423	0	0
	4.12468	0	0	0.00335201	0	0.00693915	0.00337652	0.00685505	0.0261506	0.0229468	0.00324098	0.00984058	0.00340447		4.12468	0	0	0	0	0	0	0.00339393	0	0	0.0101283	0.00329453	0		4.12468	0	0	0.00407935	0	0.00399817	0	0	0.00415732	0	0	0	0
	4.12813	0	0	0	0	0.00346958	0.00337652	0.00685505	0.0228818	0.0229468	0.00324098	0.0131208	0.00340447		4.12813	0.00346498	0	0	0	0	0	0.00339393	0	0	0.0101283	0.00329453	0		4.12813	0	0	0.00407935	0	0.00399817	0	0	0.00415732	0	0	0	0
	4.13159	0	0	0	0	0.00346958	0.00337652	0.00685505	0.0163442	0.0229468	0.00324098	0.00984058	0.00340447		4.13159	0.00346498	0	0	0	0	0.00346452	0.00339393	0	0	0.00675217	0.00329453	0		4.13159	0	0	0.00407935	0	0.00399817	0	0	0.00415732	0	0	0	0
	4.13504	0	0	0	0	0.00346958	0.00337652	0.00685505	0.0163442	0.0131124	0.00324098	0.00984058	0.00340447		4.13504	0.00346498	0	0	0	0	0.00346452	0.00339393	0	0	0.00675217	0.00329453	0		4.13504	0	0	0.00407935	0	0	0	0	0.00415732	0	0	0	0
	4.13849	0	0	0	0	0.00346958	0.00337652	0.00342753	0.0163442	0.0131124	0.00324098	0.00984058	0.00340447		4.13849	0.00346498	0	0	0	0	0.00346452	0.00339393	0	0	0.00675217	0.00329453	0		4.13849	0	0	0	0	0	0	0	0.00415732	0	0	0	0
	4.14195	0	0	0	0	0.00346958	0.00337652	0.00342753	0.0130753	0.0131124	0.00324098	0.00656038	0.00340447		4.14195	0.00346498	0	0	0	0	0.00346452	0.00339393	0	0	0.00675217	0.00329453	0		4.14195	0	0	0	0	0	0	0	0.00415732	0	0	0	0
	4.1454	0	0	0	0	0.00346958	0.00337652	0	0.0130753	0.0131124	0	0.00328019	0		4.1454	0.00346498	0	0	0	0	0.00346452	0.00339393	0	0	0.00675217	0.00329453	0		4.1454	0	0	0	0	0	0	0	0.00415732	0	0	0	0
	4.14886	0	0	0	0.00347826	0.00346958	0	0	0.00980649	0.0131124	0	0.00328019	0		4.14886	0.00346498	0	0	0	0	0.00346452	0	0	0	0.00337609	0.00329453	0		4.14886	0	0	0	0	0	0	0	0.00415732	0	0	0	0
	4.15231	0	0	0	0.00347826	0.00346958	0	0	0.00980649	0.0131124	0	0.00328019	0		4.15231	0.00346498	0	0	0	0	0.00346452	0	0	0	0	0	0		4.15231	0	0	0	0	0	0	0	0	0	0	0	0
	4.15576	0	0	0	0.00347826	0.00346958	0	0	0.00980649	0.00983434	0	0.00656038	0		4.15576	0.00346498	0	0	0	0	0.00346452	0	0	0	0	0	0		4.15576	0	0	0	0	0	0	0	0	0	0	0	0
	4.15922	0	0	0	0.00347826	0.00693915	0	0	0.00653766	0.00983434	0	0.00656038	0		4.15922	0.00346498	0	0	0	0	0.00346452	0	0	0	0	0	0		4.15922	0	0	0	0	0	0	0	0	0	0	0	0
	4.16267	0	0	0	0.00347826	0.00693915	0	0	0.00326883	0.00327811	0	0.00656038	0		4.16267	0.00346498	0	0	0	0	0.00346452	0	0	0	0	0	0		4.16267	0	0	0	0	0	0	0	0	0	0	0	0
	4.16613	0	0	0	0.00347826	0.00693915	0	0	0.00326883	0.00327811	0	0.00328019	0		4.16613	0	0	0	0	0	0.00346452	0	0	0	0	0	0		4.16613	0	0	0	0	0	0	0	0	0	0	0	0
	4.16958	0	0	0	0.00347826	0.00346958	0	0	0.00653766	0.00327811	0	0.00328019	0		4.16958	0	0	0	0	0	0	0	0	0	0	0	0		4.16958	0	0	0	0	0	0	0	0	0	0	0	0
	4.17303	0	0	0	0.00347826	0.00346958	0	0	0.00653766	0.00327811	0	0.00328019	0		4.17303	0	0	0	0	0	0	0	0	0	0	0	0		4.17303	0	0	0	0	0	0	0	0	0	0	0	0
	4.17649	0	0	0	0.00347826	0.00346958	0	0	0.00326883	0.00327811	0	0.00328019	0		4.17649	0	0	0	0	0	0	0	0	0	0	0	0		4.17649	0	0	0	0	0	0	0	0	0	0	0	0
	4.17994	0	0	0	0.00347826	0.00346958	0	0	0.00326883	0.00327811	0	0.00328019	0		4.17994	0	0	0	0	0	0	0	0	0	0	0	0		4.17994	0	0	0	0	0	0	0	0	0	0	0	0
	4.1834	0	0	0	0.00347826	0.00346958	0	0	0.00326883	0	0	0.00328019	0		4.1834	0	0	0	0	0	0	0	0	0	0	0	0		4.1834	0	0	0	0	0	0	0	0	0	0	0	0
	4.18685	0	0	0	0	0.00346958	0	0	0.00326883	0	0	0.00328019	0		4.18685	0	0	0	0	0	0	0	0	0	0	0	0		4.18685	0	0	0	0	0	0	0	0	0	0	0	0
	4.1903	0	0	0	0	0.00424059	0	0	0.00399524	0	0	0	0		4.1903	0	0	0	0	0	0	0	0	0	0	0	0		4.1903	0	0	0	0	0	0	0	0	0	0	0	0
	4.19376	0	0	0	0	0	0	0	0.00513673	0	0	0	0		4.19376	0	0	0	0	0	0	0	0	0	0	0	0		4.19376	0	0	0	0	0	0	0	0	0	0	0	0
	4.19721	0	0	0	0	0	0	0	0	0	0	0	0		4.19721	0	0	0	0	0	0	0	0	0	0	0	0		4.19721	0	0	0	0	0	0	0	0	0	0	0	0
	4.20067	0	0	0	0	0	0	0	0	0	0	0	0		4.20067	0	0	0	0	0	0	0	0	0	0	0	0		4.20067	0	0	0	0	0	0	0	0	0	0	0	0
	4.20412	0	0	0	0	0	0	0	0	0	0	0	0		4.20412	0	0	0	0	0	0	0	0	0	0	0	0		4.20412	0	0	0	0	0	0	0	0	0	0	0	0

## Sheet: Figure 3C,F
		OptoCAR Light@5min Replicate Experiment #1 : Time (min)														OptoCAR Light@5min Replicate Experiment #2 : Time (min)														OptoCAR Light@5min Replicate Experiment #3 : Time (min)														OptoCAR Light@5min Replicate Experiment #4 : Time (min)
		0	0.5	1	2.5	5	5.5	6	6.5	8	10	15	30			0	0.5	1	2.5	5	5.5	6	6.5	8	10	15	30			0	0.5	1	2.5	5	5.5	6	6.5	8	10	15	30			0	0.5	1	2.5	5	5.5
	Median	1253.05	1184.06	1346.85	1920.27	1999.47	2543.32	2160.07	2035.61	1847.63	1565.85	1568.41	1381.16		Median	1158.51	1151.21	1274.58	1865.52	2361.92	2098.75	2157.88	2031.59	1714.77	1664.4	1611.11	1316.92		Median	1408.17	1318.38	1419.12	1700.9	2265.19	2713.78	2456.45	2146.2	1807.48	1837.41	1649.07	1381.16		Median	1643.6	1563.66	1570.96	2573.98	2868.9	2860.87
	Log10 (ppERK)	Binned Histogram Data													Log10 (ppERK)	Binned Histogram Data													Log10 (ppERK)	Binned Histogram Data													Log10 (ppERK)	Binned Histogram Data
		0	0.5	1	2.5	5	5.5	6	6.5	8	10	15	30			0	0.5	1	2.5	5	5.5	6	6.5	8	10	15	30			0	0.5	1	2.5	5	5.5	6	6.5	8	10	15	30			0	0.5	1	2.5	5	5.5
	2.47712	0	0	0	0	0	0	0	0	0	0	0	0		2.47712	0	0	0	0	0	0	0	0	0	0	0	0		2.47712	0	0	0	0	0	0	0	0	0	0	0	0		2.47712	0	0	0	0	0	0
	2.48058	0	0	0	0	0	0	0	0	0	0	0	0		2.48058	0	0	0	0	0	0	0	0	0	0	0	0		2.48058	0	0	0	0	0	0	0	0	0	0	0	0		2.48058	0	0	0	0	0	0
	2.48403	0	0	0	0	0	0	0	0	0	0	0	0		2.48403	0	0	0	0	0	0	0	0	0	0	0	0		2.48403	0	0	0	0	0	0	0	0	0	0	0	0		2.48403	0	0	0	0	0	0
	2.48748	0	0	0	0	0	0	0	0	0	0	0	0		2.48748	0	0	0	0	0	0	0	0	0	0	0	0		2.48748	0	0	0	0	0	0	0	0	0	0	0	0		2.48748	0	0	0	0	0	0
	2.49094	0	0	0	0	0	0	0	0	0	0	0	0		2.49094	0	0	0	0	0	0	0	0	0	0	0	0		2.49094	0	0	0	0	0	0	0	0	0	0	0	0		2.49094	0	0	0	0	0	0
	2.49439	0	0	0	0	0	0	0	0	0	0	0	0		2.49439	0	0	0	0	0	0	0	0	0	0	0	0		2.49439	0	0	0	0	0	0	0	0	0	0	0	0		2.49439	0	0	0	0	0	0
	2.49785	0	0	0	0	0	0	0	0	0	0	0	0		2.49785	0	0	0	0	0	0	0	0	0	0	0	0		2.49785	0	0	0	0	0	0	0	0	0	0	0	0		2.49785	0	0	0	0	0	0
	2.5013	0	0	0	0	0	0	0	0	0	0	0	0		2.5013	0	0	0	0	0	0	0	0	0	0	0	0		2.5013	0	0	0	0	0	0	0	0	0	0	0	0		2.5013	0	0	0	0	0	0
	2.50475	0	0	0	0	0	0	0	0	0	0	0	0		2.50475	0	0	0	0	0	0	0	0	0	0	0	0		2.50475	0	0	0	0	0	0	0	0	0	0	0	0		2.50475	0	0	0	0	0	0
	2.50821	0	0	0	0	0	0	0	0	0	0	0	0		2.50821	0	0	0	0	0	0	0	0	0	0	0	0		2.50821	0	0	0	0	0	0	0	0	0	0	0	0		2.50821	0	0	0	0	0	0
	2.51166	0	0	0	0	0	0	0	0	0	0	0	0		2.51166	0	0	0	0	0	0	0	0	0	0	0	0		2.51166	0	0	0	0	0	0	0	0	0	0	0	0		2.51166	0	0	0	0	0	0
	2.51512	0	0	0	0	0	0	0	0	0	0	0	0		2.51512	0	0	0	0	0	0	0	0	0	0	0	0		2.51512	0	0	0	0	0	0	0	0	0	0	0	0		2.51512	0	0	0	0	0	0
	2.51857	0	0	0	0	0	0	0	0	0	0	0	0		2.51857	0	0	0	0	0	0	0	0	0	0	0	0		2.51857	0	0	0	0	0	0	0	0	0	0	0	0		2.51857	0	0	0	0	0	0
	2.52202	0	0	0	0	0	0	0	0	0	0	0	0		2.52202	0	0	0	0	0	0	0	0	0	0	0	0		2.52202	0	0	0	0	0	0	0	0	0	0	0	0		2.52202	0	0	0	0	0	0
	2.52548	0	0	0	0	0	0	0	0	0	0	0	0		2.52548	0	0	0	0	0	0	0	0	0	0	0	0		2.52548	0	0	0	0	0	0	0	0	0	0	0	0		2.52548	0	0	0	0	0	0
	2.52893	0.00338216	0	0	0	0	0	0	0	0	0	0	0		2.52893	0	0	0	0	0	0	0	0	0	0	0	0		2.52893	0	0	0	0	0	0	0	0	0	0	0	0		2.52893	0	0	0	0	0	0
	2.53239	0.00338216	0	0	0	0	0	0	0	0	0.00326794	0	0		2.53239	0	0	0	0	0	0	0	0	0	0	0	0		2.53239	0	0	0	0	0	0	0	0	0	0	0	0		2.53239	0	0	0	0	0	0
	2.53584	0.00338216	0	0	0	0	0	0	0	0	0.00326794	0	0		2.53584	0	0	0	0	0	0	0	0	0	0	0	0		2.53584	0	0	0	0	0	0	0	0	0	0	0	0		2.53584	0	0	0	0	0	0
	2.53929	0.00338216	0	0	0	0	0	0	0	0	0.00326794	0	0		2.53929	0	0	0	0	0	0	0	0	0	0	0	0		2.53929	0	0	0	0	0	0	0	0	0	0	0	0		2.53929	0	0	0	0	0	0
	2.54275	0.00338216	0	0	0	0	0	0	0	0	0.00326794	0	0		2.54275	0	0	0	0	0	0	0	0	0	0	0	0		2.54275	0	0	0	0	0	0	0	0	0	0	0	0		2.54275	0	0	0	0	0	0
	2.5462	0.00338216	0	0	0	0	0	0	0	0	0.00326794	0	0		2.5462	0	0	0	0	0	0	0	0	0	0	0	0		2.5462	0	0	0	0	0	0	0	0	0	0	0	0		2.5462	0	0	0	0	0	0
	2.54966	0.00338216	0	0	0	0	0	0	0	0	0.00326794	0	0		2.54966	0	0	0	0	0	0	0	0	0	0	0	0		2.54966	0	0	0	0	0	0	0	0	0	0	0	0		2.54966	0	0	0	0	0	0
	2.55311	0.00338216	0	0	0	0	0	0	0	0	0.00326794	0	0		2.55311	0	0	0	0	0	0	0	0	0	0	0	0		2.55311	0	0	0	0	0	0	0	0	0	0	0	0		2.55311	0	0	0	0	0	0
	2.55656	0.00338216	0	0	0	0	0	0	0	0	0.00326794	0	0		2.55656	0	0	0	0	0	0	0	0	0	0	0	0		2.55656	0	0	0	0	0	0	0	0	0	0	0	0		2.55656	0	0	0	0	0	0
	2.56002	0.00338216	0	0	0	0	0	0	0	0	0.00326794	0	0		2.56002	0	0	0	0	0	0	0	0	0	0	0	0		2.56002	0	0	0	0	0	0	0	0	0	0	0	0		2.56002	0	0	0	0	0	0
	2.56347	0.00338216	0	0	0	0	0	0	0	0	0.00326794	0	0		2.56347	0	0	0	0.00355964	0	0	0	0	0	0	0	0		2.56347	0	0	0	0	0	0	0	0	0	0	0	0		2.56347	0	0	0	0	0	0
	2.56693	0	0	0	0	0	0	0	0	0	0.00326794	0	0		2.56693	0	0	0	0.00355964	0	0	0	0	0	0	0	0		2.56693	0	0	0	0	0	0	0	0	0	0	0	0		2.56693	0	0	0	0	0	0
	2.57038	0	0.00339481	0	0	0	0	0	0	0	0	0	0		2.57038	0	0	0	0.00355964	0	0	0	0	0	0	0	0		2.57038	0	0	0	0	0	0	0	0	0	0	0	0		2.57038	0	0	0	0	0	0
	2.57383	0.00338216	0.00339481	0	0	0	0	0	0	0	0	0	0		2.57383	0	0.00351026	0	0.00355964	0	0	0	0	0	0	0	0		2.57383	0	0	0	0	0	0	0	0	0	0	0	0		2.57383	0	0	0	0	0	0
	2.57729	0.00338216	0.00339481	0	0	0	0	0	0	0	0	0	0		2.57729	0	0.00351026	0	0.00355964	0	0	0	0	0	0	0	0		2.57729	0	0	0	0	0	0	0	0	0	0	0	0		2.57729	0	0	0	0	0	0
	2.58074	0.00338216	0.00339481	0.00345135	0	0	0	0	0	0	0	0	0		2.58074	0	0.00351026	0.00342886	0.00355964	0	0	0	0	0	0	0	0		2.58074	0	0	0	0	0	0	0	0	0	0	0	0		2.58074	0	0	0	0	0	0
	2.5842	0.00338216	0.00339481	0.00345135	0	0	0	0	0	0	0	0	0		2.5842	0	0.00351026	0.00342886	0.00355964	0	0	0	0	0	0	0	0		2.5842	0	0	0	0	0	0	0	0	0	0	0	0		2.5842	0	0	0	0	0	0
	2.58765	0.00338216	0.00339481	0.00345135	0	0	0	0	0.00324938	0	0	0	0		2.58765	0	0.00351026	0.00342886	0.00355964	0	0	0	0	0	0	0	0		2.58765	0	0	0	0	0	0	0	0	0	0	0	0		2.58765	0	0	0	0	0	0
	2.5911	0.00338216	0.00339481	0.00345135	0	0	0	0	0.00324938	0	0	0	0		2.5911	0	0.00351026	0.00342886	0.00355964	0	0	0	0.00340315	0	0	0	0		2.5911	0	0	0	0	0	0	0	0	0	0	0	0		2.5911	0	0	0	0	0	0
	2.59456	0.00338216	0.00339481	0.00345135	0	0	0	0	0.00324938	0	0	0	0		2.59456	0	0.00351026	0.00342886	0.00355964	0	0	0	0.00340315	0	0	0	0		2.59456	0	0	0	0	0	0	0	0	0	0	0	0		2.59456	0	0	0	0	0	0
	2.59801	0.00338216	0.00339481	0.00345135	0	0	0	0	0.00324938	0	0	0	0		2.59801	0	0.00351026	0.00342886	0.00355964	0	0	0	0.00340315	0	0	0	0		2.59801	0	0	0	0	0	0	0	0	0	0	0	0		2.59801	0	0	0	0	0	0
	2.60147	0.00338216	0.00339481	0.00345135	0	0	0	0	0.00324938	0.00320116	0	0	0		2.60147	0	0.00351026	0.00342886	0	0	0	0	0.00340315	0	0	0	0		2.60147	0	0	0	0	0	0	0	0	0	0	0	0		2.60147	0	0	0	0	0	0
	2.60492	0.00338216	0.00339481	0.00345135	0	0	0	0	0.00324938	0.00320116	0	0	0		2.60492	0.00364089	0.00351026	0.00342886	0	0	0	0	0.0068063	0	0	0	0		2.60492	0	0	0	0	0	0	0	0	0	0	0	0		2.60492	0	0	0	0	0	0
	2.60837	0.00338216	0	0.00345135	0	0	0	0	0.00324938	0.00320116	0.00326794	0	0		2.60837	0.00364089	0.00702053	0.00342886	0	0	0	0	0.0068063	0	0	0	0		2.60837	0	0	0	0	0	0	0	0	0	0	0	0		2.60837	0	0	0	0	0	0
	2.61183	0	0	0.00345135	0	0	0	0	0.00324938	0.00320116	0.00653587	0	0		2.61183	0.00364089	0.00351026	0.00342886	0	0.00344232	0	0	0.0068063	0	0	0	0		2.61183	0	0	0	0	0	0	0	0	0	0	0	0		2.61183	0	0	0	0	0	0
	2.61528	0	0	0.00345135	0	0	0	0	0.00324938	0.00320116	0.00653587	0	0		2.61528	0.00364089	0.00351026	0.00342886	0	0.00344232	0	0	0.0068063	0	0	0	0		2.61528	0	0	0	0	0	0	0	0	0	0	0	0		2.61528	0	0	0	0	0	0
	2.61874	0	0	0	0	0	0	0	0.00324938	0.00320116	0.00653587	0	0		2.61874	0.00728177	0.00351026	0	0	0.00344232	0	0	0.0068063	0	0.00325742	0	0		2.61874	0	0	0	0	0	0	0	0	0	0	0	0		2.61874	0	0	0	0	0	0
	2.62219	0.00338216	0	0	0	0	0	0	0.00324938	0.00320116	0.00653587	0	0		2.62219	0.00728177	0.00351026	0	0	0.00344232	0	0.00341286	0.0068063	0	0.00325742	0	0		2.62219	0	0	0	0	0	0	0	0	0	0	0	0		2.62219	0	0	0	0	0	0
	2.62564	0.00338216	0	0	0	0	0.00338823	0	0	0.00320116	0.00653587	0	0		2.62564	0.00728177	0.00351026	0	0	0.00344232	0	0.00341286	0.0068063	0	0.00325742	0	0		2.62564	0	0	0	0	0	0	0	0	0	0	0	0		2.62564	0	0	0	0	0	0
	2.6291	0.00338216	0.00339481	0	0	0	0.00338823	0	0.00324938	0.00320116	0.00653587	0	0		2.6291	0.00728177	0.00351026	0	0	0.00344232	0	0.00341286	0.00340315	0	0.00325742	0	0		2.6291	0	0	0	0	0	0	0	0	0	0	0	0		2.6291	0	0	0	0	0	0
	2.63255	0.00338216	0.00678962	0	0	0	0.00338823	0	0.00649876	0.00320116	0.00653587	0	0		2.63255	0.00728177	0.00351026	0	0	0.00688464	0	0.00341286	0.00340315	0	0.00651484	0	0		2.63255	0	0	0	0	0	0	0	0	0	0	0	0		2.63255	0	0	0	0	0	0
	2.63601	0.00338216	0.0135792	0	0	0	0.00338823	0	0.00649876	0.00320116	0.00653587	0	0		2.63601	0.00728177	0.00351026	0.00342886	0	0.00688464	0	0.00682572	0.00340315	0	0.00977226	0	0		2.63601	0	0	0	0	0	0	0	0	0	0	0	0		2.63601	0	0	0	0	0	0.00373174
	2.63946	0.00338216	0.0169741	0	0	0	0.00338823	0	0.00974814	0	0.00653587	0	0		2.63946	0.00728177	0.00702053	0.00342886	0	0.00688464	0	0.00682572	0.00340315	0	0.00977226	0	0.00363586		2.63946	0	0	0	0	0	0	0	0	0	0	0	0		2.63946	0	0	0	0	0	0.00373174
	2.64291	0.00338216	0.0169741	0	0	0	0.00338823	0	0.0129975	0	0.00653587	0	0		2.64291	0.00364089	0.00702053	0.00342886	0	0.00688464	0	0.00682572	0	0	0.00977226	0	0.00727171		2.64291	0	0	0	0	0	0	0	0	0	0	0	0		2.64291	0	0	0	0	0	0.00373174
	2.64637	0.00338216	0.0169741	0	0	0.00339525	0.00338823	0	0.0129975	0	0.00653587	0	0		2.64637	0.00364089	0.00351026	0.00342886	0	0.0137693	0	0.00682572	0	0.00338216	0.00977226	0	0.00727171		2.64637	0	0	0	0	0	0	0	0	0	0	0	0		2.64637	0	0	0	0	0.0038228	0.00373174
	2.64982	0.00338216	0.0169741	0	0	0.00339525	0.00677646	0	0.0129975	0	0.00653587	0	0		2.64982	0.00728177	0.00351026	0.00342886	0	0.010327	0	0.00682572	0	0.00338216	0.00977226	0	0.00727171		2.64982	0	0	0	0	0	0	0	0	0	0	0	0		2.64982	0	0	0	0	0.0038228	0.00373174
	2.65328	0.00338216	0.0169741	0	0.00351026	0.00339525	0.00677646	0	0.0129975	0	0.00980381	0	0		2.65328	0.00728177	0.00351026	0.00342886	0	0.0137693	0	0.00682572	0	0.00338216	0.00977226	0	0.00727171		2.65328	0	0	0	0	0	0	0	0	0	0	0	0		2.65328	0	0	0	0	0.0038228	0.00373174
	2.65673	0.00338216	0.0203689	0	0.00351026	0.00339525	0.00677646	0.00668953	0.0162469	0.00320116	0.00980381	0	0		2.65673	0.00364089	0.00351026	0.00685773	0	0.0137693	0	0.0102386	0	0.00676432	0.00651484	0	0.0145434		2.65673	0	0	0	0	0	0	0	0	0	0	0	0		2.65673	0	0	0	0	0.0076456	0.00373174
	2.66018	0	0.0203689	0	0.00351026	0.00339525	0.00677646	0.00668953	0.0194963	0.00320116	0.00980381	0	0		2.66018	0.00364089	0.00351026	0.0102866	0	0.0172116	0.0033935	0.0136514	0	0.00676432	0.00977226	0	0.0181793		2.66018	0	0	0	0	0	0	0	0	0	0	0	0		2.66018	0	0	0	0	0.0076456	0.00373174
	2.66364	0	0.0237637	0	0.00351026	0.0067905	0.00338823	0.00668953	0.0227456	0.00320116	0.00980381	0	0		2.66364	0.0109227	0.00351026	0.0102866	0	0.0172116	0.0033935	0.0136514	0	0.00676432	0.00977226	0.00688464	0.0181793		2.66364	0	0	0	0	0	0	0	0	0	0	0	0		2.66364	0	0	0	0	0.0076456	0.00373174
	2.66709	0	0.0271585	0	0.00351026	0.0067905	0.00677646	0.00668953	0.0194963	0.00320116	0.0130717	0.00332743	0		2.66709	0.0109227	0.00351026	0.0102866	0	0.0206539	0.00678699	0.0170643	0	0.00676432	0.00977226	0.00688464	0.0218151		2.66709	0	0	0	0	0	0	0	0	0	0	0	0		2.66709	0	0	0	0	0.0076456	0.00373174
	2.67055	0	0.0237637	0	0.00351026	0.0067905	0.00677646	0.00668953	0.0194963	0.00320116	0.0163397	0.00332743	0		2.67055	0.0145635	0.00702053	0.0102866	0	0.0206539	0.00678699	0.0204772	0.0068063	0.00676432	0.00651484	0.010327	0.0218151		2.67055	0	0	0	0	0	0	0	0.00386603	0	0	0	0		2.67055	0	0	0	0	0.0076456	0.00373174
	2.674	0.00338216	0.0169741	0.00345135	0.00351026	0.0067905	0.00677646	0.00668953	0.0227456	0.00320116	0.0228756	0.00332743	0		2.674	0.0145635	0.0315924	0.0102866	0	0.0240962	0.0101805	0.0170643	0.0068063	0.00676432	0.00325742	0.010327	0.0218151		2.674	0	0.00350886	0	0	0	0	0.00365962	0.00386603	0	0	0	0		2.674	0	0	0	0	0.0076456	0
	2.67745	0.00338216	0.0135792	0.00345135	0.00702053	0.0067905	0.00677646	0.00668953	0.0227456	0.00320116	0.0261435	0.00665486	0		2.67745	0.0218453	0.0351026	0.0102866	0	0.0344232	0.013574	0.0170643	0.0068063	0.0101465	0.00651484	0.0137693	0.0218151		2.67745	0	0.00350886	0	0	0	0	0.00365962	0.00386603	0	0	0	0		2.67745	0	0	0	0	0.0076456	0
	2.68091	0.00338216	0.0135792	0.00690269	0.0105308	0.0067905	0.0101647	0.0100343	0.0227456	0.00320116	0.0294114	0.00998229	0		2.68091	0.032768	0.0456334	0.0102866	0.00711928	0.0344232	0.020361	0.0204772	0.0102095	0.020293	0.00651484	0.0137693	0.0290869		2.68091	0	0.00701772	0	0	0.00393422	0	0.00365962	0.00386603	0	0	0	0		2.68091	0	0	0	0	0.0076456	0
	2.68436	0.00338216	0.0135792	0.010354	0.0105308	0.00339525	0.0135529	0.0100343	0.025995	0.00320116	0.0261435	0.00998229	0		2.68436	0.0400497	0.0456334	0.0102866	0.00711928	0.0413078	0.020361	0.0204772	0.0102095	0.020293	0.00651484	0.0137693	0.0290869		2.68436	0	0.00701772	0	0	0.00393422	0	0.00365962	0.00386603	0	0	0	0		2.68436	0	0	0	0	0.0038228	0
	2.68782	0.00338216	0.0203689	0.010354	0.0105308	0.0067905	0.0101647	0.0167238	0.0292444	0.00320116	0.0261435	0.00998229	0		2.68782	0.0436906	0.0596745	0.0171443	0.00711928	0.0413078	0.020361	0.0273029	0.0102095	0.020293	0.00651484	0.0137693	0.0363586		2.68782	0	0.00701772	0	0	0.00393422	0	0.00365962	0.00386603	0	0	0	0		2.68782	0	0	0	0	0.0038228	0
	2.69127	0.00338216	0.0237637	0.010354	0.00702053	0.0067905	0.0135529	0.0167238	0.0357432	0.00320116	0.0261435	0.00998229	0		2.69127	0.0473315	0.0702053	0.0205732	0.00711928	0.0413078	0.020361	0.0307157	0.0170158	0.0236751	0.0162871	0.0172116	0.0363586		2.69127	0	0.00701772	0	0	0.00393422	0	0.00365962	0.00773207	0	0	0	0		2.69127	0	0	0	0	0.0038228	0
	2.69472	0.0101465	0.0237637	0.0138054	0.00702053	0.0067905	0.0135529	0.0167238	0.0324938	0	0.0294114	0.00998229	0		2.69472	0.0582542	0.0737156	0.0205732	0.00711928	0.0447501	0.0237545	0.0307157	0.0204189	0.0270573	0.0195445	0.0206539	0.0290869		2.69472	0	0.00701772	0	0	0.00786845	0	0.00365962	0.00773207	0	0	0	0		2.69472	0.00402815	0	0	0	0.0038228	0
	2.69818	0.0135286	0.0373429	0.0172567	0.0105308	0.0067905	0.0135529	0.0200686	0.0324938	0	0.0359473	0.0133097	0		2.69818	0.0618951	0.0807361	0.0342886	0.0106789	0.0481925	0.0237545	0.02389	0.0204189	0.0304394	0.0162871	0.0206539	0.0290869		2.69818	0	0.00701772	0	0	0.0118027	0	0.00365962	0.00773207	0	0	0	0		2.69818	0.00402815	0	0	0	0.0038228	0
	2.70163	0.020293	0.0373429	0.0172567	0.0105308	0.00339525	0.0135529	0.0200686	0.0357432	0.00320116	0.0424832	0.0133097	0		2.70163	0.0655359	0.0912669	0.0342886	0.0142386	0.0516348	0.0305415	0.02389	0.0204189	0.0338216	0.0162871	0.0240962	0.0327227		2.70163	0	0.00701772	0.00364139	0	0.0118027	0	0.00365962	0.00773207	0	0	0	0		2.70163	0.00402815	0	0	0	0.0038228	0
	2.70509	0.020293	0.0441325	0.0172567	0.0140411	0.0067905	0.0135529	0.0200686	0.0422419	0.00320116	0.0424832	0.00998229	0		2.70509	0.0655359	0.101798	0.0411464	0.0213578	0.0550771	0.027148	0.0273029	0.0204189	0.0338216	0.0195445	0.0240962	0.0327227		2.70509	0	0.00701772	0.00364139	0	0.0157369	0	0.00365962	0.0115981	0	0	0	0		2.70509	0.00402815	0.00391666	0	0	0.0038228	0
	2.70854	0.0304394	0.0441325	0.0172567	0.0140411	0.0067905	0.0135529	0.0301029	0.0552394	0.00320116	0.0392152	0.0166371	0		2.70854	0.0728177	0.108818	0.051433	0.0249175	0.0550771	0.0305415	0.0307157	0.0204189	0.0405859	0.0228019	0.0309809	0.0399944		2.70854	0.00376699	0.00701772	0.00364139	0	0.0157369	0	0.00365962	0.0154641	0	0	0	0		2.70854	0.00402815	0.00391666	0	0	0.0038228	0
	2.71199	0.0304394	0.0475273	0.0172567	0.0140411	0.0067905	0.0135529	0.0301029	0.0552394	0.00320116	0.0359473	0.0166371	0		2.71199	0.0837404	0.105308	0.051433	0.0320367	0.0619617	0.0305415	0.0341286	0.0204189	0.0439681	0.0228019	0.0309809	0.0436303		2.71199	0.00753398	0.00350886	0.00364139	0	0.0196711	0	0	0.0154641	0	0.00351214	0	0		2.71199	0.00402815	0.00391666	0	0	0.0038228	0
	2.71545	0.0338216	0.054317	0.0207081	0.0175513	0.013581	0.0135529	0.0334477	0.0584888	0.00320116	0.0359473	0.0166371	0		2.71545	0.0910221	0.122859	0.0617196	0.039156	0.0688464	0.0305415	0.0341286	0.0238221	0.0405859	0.0228019	0.0275385	0.0436303		2.71545	0.00753398	0.00350886	0.00364139	0	0.0196711	0	0	0.0193302	0	0.00351214	0	0		2.71545	0.00402815	0.00391666	0	0	0.0038228	0.00373174
	2.7189	0.0439681	0.0678962	0.0207081	0.0140411	0.0203715	0.0135529	0.0334477	0.0552394	0.00320116	0.0424832	0.0199646	0.00423355		2.7189	0.0873813	0.12988	0.0720062	0.0320367	0.0826156	0.027148	0.0409543	0.0238221	0.0304394	0.0228019	0.0309809	0.0399944		2.7189	0.00753398	0	0.00364139	0	0.0196711	0	0	0.0270622	0	0.00351214	0	0.00423355		2.7189	0.00402815	0.00391666	0	0	0.0038228	0.00373174
	2.72236	0.0507324	0.0882651	0.0276108	0.0140411	0.0203715	0.0101647	0.0367924	0.0552394	0.00320116	0.0457511	0.023292	0.00423355		2.72236	0.0983039	0.140411	0.0925793	0.039156	0.0929426	0.033935	0.0443672	0.0306284	0.0270573	0.0325742	0.0344232	0.0545378		2.72236	0.00753398	0.00701772	0.00364139	0	0.0236053	0	0	0.0309283	0	0.00351214	0	0.00423355		2.72236	0.00805631	0.00391666	0	0	0.0038228	0.00746348
	2.72581	0.064261	0.105239	0.0345135	0.0245719	0.0237667	0.0169411	0.0301029	0.0552394	0.00320116	0.0457511	0.0266194	0.00846709		2.72581	0.105586	0.140411	0.0994371	0.0498349	0.0998272	0.040722	0.04778	0.0374347	0.0338216	0.0325742	0.0413078	0.0581737		2.72581	0.00753398	0.0105266	0.00364139	0.003882	0.0236053	0	0	0.0347943	0	0.00351214	0	0.00846709		2.72581	0.00805631	0.00391666	0	0	0.0038228	0.00746348
	2.72926	0.064261	0.112029	0.0345135	0.0245719	0.027162	0.0169411	0.0367924	0.0487407	0.00320116	0.052287	0.0366017	0.00846709		2.72926	0.120149	0.150941	0.113153	0.0605138	0.106712	0.047509	0.0580186	0.0340315	0.0304394	0.0293168	0.0516348	0.0654454		2.72926	0.00753398	0.0105266	0.00364139	0.007764	0.0236053	0	0	0.0425264	0	0.00351214	0	0.00846709		2.72926	0.00805631	0.00391666	0	0	0.0038228	0.00746348
	2.73272	0.0608789	0.115424	0.0517702	0.0245719	0.0305572	0.0203294	0.0334477	0.0714863	0.00320116	0.0588229	0.0499114	0.00846709		2.73272	0.112867	0.172003	0.130297	0.0747524	0.123923	0.047509	0.0546057	0.0306284	0.0372038	0.0358316	0.0550771	0.0836247		2.73272	0.00753398	0.0140354	0.00364139	0.007764	0.0196711	0	0	0.0425264	0	0.00351214	0	0.00846709		2.73272	0.00402815	0.00391666	0	0	0	0.00746348
	2.73617	0.0676432	0.115424	0.0552215	0.0245719	0.0305572	0.0203294	0.0301029	0.0812345	0.00320116	0.0751626	0.0565663	0.00846709		2.73617	0.12379	0.175513	0.116581	0.078312	0.123923	0.047509	0.0614315	0.0408378	0.0439681	0.0456039	0.0585194	0.0872606		2.73617	0.00753398	0.0140354	0.00728278	0.007764	0.0157369	0	0	0.0502585	0	0.00351214	0.00362434	0.00846709		2.73617	0.00402815	0.00391666	0	0	0.0038228	0.00746348
	2.73963	0.0710253	0.129003	0.0655756	0.0315924	0.0339525	0.0237176	0.0301029	0.094232	0.00320116	0.0882343	0.0665486	0.00846709		2.73963	0.138354	0.200085	0.12001	0.0818717	0.141135	0.0441155	0.0614315	0.0408378	0.0574967	0.061891	0.0585194	0.10544		2.73963	0.011301	0.0140354	0.00364139	0.007764	0.0314738	0	0	0.0541245	0	0.00351214	0.010873	0.00846709		2.73963	0.00402815	0.00391666	0.00396027	0	0.0076456	0.00746348
	2.74308	0.0744075	0.135792	0.0655756	0.0280821	0.0339525	0.0237176	0.0367924	0.107229	0.00320116	0.104574	0.0765309	0.00846709		2.74308	0.185685	0.235188	0.140583	0.0854313	0.161789	0.054296	0.0648443	0.0476441	0.0676432	0.0749207	0.0722887	0.119983		2.74308	0.011301	0.0175443	0.00364139	0.007764	0.0275396	0	0	0.0579905	0	0.00702428	0.0144974	0.00846709		2.74308	0.00402815	0	0.00792054	0	0.0076456	0.00746348
	2.74653	0.064261	0.149372	0.0724783	0.0315924	0.0339525	0.0271058	0.0334477	0.10398	0.0128047	0.130717	0.0765309	0.0169342		2.74653	0.20389	0.252739	0.15087	0.0925506	0.185885	0.061083	0.0648443	0.0408378	0.0676432	0.0716633	0.0619617	0.134527		2.74653	0.00753398	0.0210532	0.00364139	0.007764	0.0314738	0	0	0.0579905	0	0.00702428	0.0144974	0.0169342		2.74653	0.00805631	0	0.0158411	0	0.0114684	0.00746348
	2.74999	0.0676432	0.169741	0.079381	0.0315924	0.0373477	0.0304941	0.0367924	0.110479	0.0160058	0.150325	0.0831857	0.0169342		2.74999	0.196608	0.25976	0.171443	0.0925506	0.19277	0.0712634	0.0682572	0.044241	0.0744075	0.084693	0.0791733	0.145434		2.74999	0.00376699	0.0210532	0.00728278	0.007764	0.0275396	0	0	0.0579905	0	0.00351214	0.0144974	0.0169342		2.74999	0.0120845	0	0.0158411	0	0.019114	0.00746348
	2.75344	0.0744075	0.190109	0.0931863	0.0315924	0.0339525	0.0304941	0.0468267	0.113728	0.0224081	0.176469	0.0831857	0.0169342		2.75344	0.207531	0.27029	0.174872	0.088991	0.209981	0.0916244	0.0784957	0.0476441	0.0913183	0.10098	0.0998272	0.167249		2.75344	0.00753398	0.024562	0.00728278	0.007764	0.0275396	0	0	0.0618566	0	0.00351214	0.0144974	0.0169342		2.75344	0.0120845	0	0.0158411	0	0.0229368	0.00746348
	2.7569	0.0676432	0.186715	0.113894	0.0315924	0.0339525	0.0271058	0.0468267	0.129975	0.0256093	0.179737	0.0964954	0.0127006		2.7569	0.222094	0.301883	0.185159	0.110349	0.216866	0.0882309	0.0853215	0.0578536	0.0913183	0.10098	0.0963849	0.1927		2.7569	0.00753398	0.024562	0.00728278	0.007764	0.0314738	0	0	0.0579905	0	0.00351214	0.0144974	0.0127006		2.7569	0.0201408	0.01175	0.0198014	0.00382113	0.0229368	0.00746348
	2.76035	0.0744075	0.210478	0.110443	0.0456334	0.0339525	0.0271058	0.0468267	0.136474	0.0288105	0.192808	0.113133	0.0254013		2.76035	0.273066	0.333475	0.18173	0.117468	0.220308	0.0882309	0.105799	0.068063	0.101465	0.10098	0.117039	0.229059		2.76035	0.00753398	0.0210532	0.00728278	0.007764	0.0314738	0	0	0.0541245	0.00364795	0.00351214	0.0181217	0.0254013		2.76035	0.0161126	0.01175	0.0237616	0.00764227	0.0229368	0.00373174
	2.7638	0.0777897	0.203689	0.131151	0.0421232	0.0339525	0.0237176	0.0668953	0.15597	0.0352128	0.20588	0.12977	0.0254013		2.7638	0.305834	0.361557	0.198874	0.106789	0.216866	0.118772	0.109211	0.068063	0.118376	0.110752	0.144577	0.25451		2.7638	0.00753398	0.0175443	0.00728278	0.003882	0.0314738	0	0	0.0541245	0.00364795	0.00702428	0.0181217	0.0254013		2.7638	0.0161126	0.0195833	0.0237616	0.00764227	0.0267596	0.00373174
	2.76726	0.0947005	0.244426	0.144957	0.0561642	0.0373477	0.0304941	0.0735849	0.178716	0.0480174	0.235291	0.143079	0.0296348		2.76726	0.324039	0.39315	0.198874	0.113908	0.230635	0.128953	0.116037	0.0714662	0.142051	0.110752	0.144577	0.283597		2.76726	0.015068	0.0175443	0.00728278	0	0.0314738	0	0	0.0463924	0.00364795	0.00702428	0.021746	0.0296348		2.76726	0.0161126	0.0195833	0.0277219	0.00764227	0.0344052	0.00373174
	2.77071	0.108229	0.264795	0.165665	0.0702053	0.0475335	0.0338823	0.0836192	0.175466	0.0576209	0.254899	0.146407	0.046569		2.77071	0.367729	0.421232	0.216018	0.10323	0.251289	0.152707	0.129689	0.0952882	0.152197	0.130297	0.14802	0.287233		2.77071	0.015068	0.0140354	0.0145656	0	0.035408	0	0	0.0502585	0.00364795	0.00702428	0.021746	0.046569		2.77071	0.0161126	0.0195833	0.0277219	0.00764227	0.0420508	0.00746348
	2.77417	0.114993	0.271585	0.172567	0.0877566	0.0746955	0.0338823	0.0936535	0.191713	0.0704256	0.277775	0.159717	0.046569		2.77417	0.378652	0.463355	0.236592	0.124587	0.268501	0.169675	0.146753	0.112304	0.155579	0.149841	0.161789	0.305412		2.77417	0.018835	0.024562	0.0109242	0	0.0393422	0.00412668	0	0.0657226	0.00364795	0.0105364	0.0181217	0.046569		2.77417	0.0161126	0.0235	0.0316822	0.00764227	0.0458736	0.0111952
	2.77762	0.128522	0.285164	0.189824	0.101798	0.0848812	0.0304941	0.110377	0.188464	0.0736268	0.281043	0.166371	0.046569		2.77762	0.385934	0.466865	0.27088	0.135266	0.28227	0.183249	0.170643	0.125917	0.162344	0.156356	0.189327	0.319955		2.77762	0.015068	0.0385975	0.0145656	0	0.0275396	0.00412668	0	0.0734547	0.00364795	0.0140486	0.010873	0.046569		2.77762	0.0161126	0.0274166	0.0356424	0.00764227	0.057342	0.014927
	2.78107	0.162344	0.288559	0.213983	0.108818	0.0848812	0.0304941	0.113722	0.191713	0.0896326	0.284311	0.192991	0.0508026		2.78107	0.385934	0.452824	0.274309	0.142386	0.285712	0.193429	0.177469	0.12932	0.17249	0.166128	0.185885	0.330863		2.78107	0.018835	0.0421063	0.0218483	0.003882	0.0393422	0.00412668	0	0.0657226	0.00364795	0.0105364	0.00724868	0.0508026		2.78107	0.0201408	0.0274166	0.0356424	0.00764227	0.0649876	0.0186587
	2.78453	0.206312	0.319112	0.220886	0.108818	0.101857	0.0271058	0.130446	0.21121	0.0864314	0.303918	0.209628	0.0508026		2.78453	0.407779	0.473886	0.305169	0.145945	0.299482	0.200216	0.194533	0.146335	0.175872	0.20196	0.213424	0.356314		2.78453	0.018835	0.0526329	0.0254897	0.003882	0.0393422	0.00412668	0	0.0657226	0.00364795	0.0105364	0.010873	0.0508026		2.78453	0.0201408	0.0391666	0.043563	0.00764227	0.0611648	0.0186587
	2.78798	0.223223	0.336086	0.234692	0.122859	0.115438	0.0304941	0.137135	0.224207	0.102437	0.310454	0.24623	0.0550361		2.78798	0.462393	0.505478	0.308598	0.145945	0.309809	0.200216	0.208184	0.163351	0.196165	0.205218	0.240962	0.381765		2.78798	0.018835	0.0631595	0.0254897	0.007764	0.0511449	0.00412668	0	0.0734547	0.0109439	0.0140486	0.010873	0.0550361		2.78798	0.0241689	0.0430833	0.0475233	0.00764227	0.057342	0.0186587
	2.79144	0.240133	0.356455	0.238143	0.122859	0.1426	0.044047	0.130446	0.250202	0.0992361	0.326794	0.276177	0.0550361		2.79144	0.502442	0.523029	0.308598	0.177982	0.309809	0.210397	0.221836	0.173561	0.209694	0.211732	0.254732	0.392672		2.79144	0.018835	0.0807038	0.0254897	0.007764	0.0511449	0.00412668	0	0.0734547	0.0182398	0.0140486	0.010873	0.0550361		2.79144	0.0241689	0.0430833	0.0475233	0.00764227	0.076456	0.0223904
	2.79489	0.267191	0.410772	0.2554	0.13339	0.156181	0.0508234	0.143825	0.269698	0.115242	0.356205	0.282831	0.0762039		2.79489	0.549774	0.558132	0.325742	0.202899	0.323578	0.234151	0.232074	0.187173	0.229987	0.234534	0.309809	0.432667		2.79489	0.018835	0.0982481	0.0254897	0.007764	0.0550791	0.00412668	0.00365962	0.0734547	0.0218877	0.0140486	0.010873	0.0762039		2.79489	0.0161126	0.03525	0.0514835	0.00382113	0.0841016	0.0261222
	2.79834	0.287484	0.417562	0.30717	0.150941	0.173158	0.0575999	0.160549	0.31194	0.124845	0.382349	0.319433	0.0846709		2.79834	0.524288	0.561642	0.36346	0.231376	0.323578	0.257906	0.232074	0.200786	0.253662	0.254079	0.302924	0.454482		2.79834	0.0226019	0.101757	0.0291311	0.007764	0.0590134	0.00412668	0.00365962	0.0811867	0.0291836	0.0140486	0.0144974	0.0846709		2.79834	0.0201408	0.0509166	0.0554438	0	0.09557	0.0261222
	2.8018	0.317923	0.441325	0.296816	0.150941	0.173158	0.074541	0.153859	0.331437	0.134449	0.398688	0.316106	0.0846709		2.8018	0.538851	0.575683	0.390891	0.252734	0.361443	0.247725	0.2389	0.217802	0.273955	0.286653	0.299482	0.479933		2.8018	0.0226019	0.108775	0.0327725	0.007764	0.0747503	0.00825336	0.00365962	0.108249	0.0291836	0.0105364	0.0181217	0.0846709		2.8018	0.0322252	0.0469999	0.0633643	0.00382113	0.107038	0.0335857
	2.80525	0.34498	0.485458	0.317524	0.143921	0.186739	0.0847057	0.150514	0.337935	0.128047	0.39542	0.316106	0.0889045		2.80525	0.560696	0.589724	0.42175	0.281211	0.388982	0.244332	0.26279	0.228011	0.280719	0.296425	0.323578	0.516292		2.80525	0.0263689	0.126319	0.0364139	0.007764	0.0865529	0.01238	0.00365962	0.112115	0.0364795	0.0140486	0.0253704	0.0889045		2.80525	0.0322252	0.0548333	0.0752452	0.00764227	0.118507	0.0335857
	2.80871	0.351745	0.519406	0.338232	0.161472	0.186739	0.0847057	0.157204	0.347683	0.144052	0.401956	0.322761	0.0973716		2.80871	0.600746	0.638868	0.459468	0.306129	0.378655	0.237545	0.273029	0.228011	0.277337	0.309455	0.361443	0.545378		2.80871	0.0339029	0.140354	0.0364139	0.007764	0.10229	0.01238	0.00365962	0.139177	0.0510713	0.0140486	0.0398678	0.0973716		2.80871	0.0362534	0.0587499	0.0752452	0.0191057	0.118507	0.0298539
	2.81216	0.37542	0.560144	0.362391	0.186044	0.20032	0.105035	0.173928	0.354182	0.156857	0.408492	0.326088	0.110072		2.81216	0.666282	0.680991	0.48347	0.352404	0.399309	0.244332	0.273029	0.221205	0.29763	0.322485	0.364886	0.589009		2.81216	0.0301359	0.143863	0.0400553	0.011646	0.110158	0.00825336	0.00365962	0.135311	0.0510713	0.0140486	0.0398678	0.110072		2.81216	0.0362534	0.0587499	0.0752452	0.0267479	0.118507	0.0261222
	2.81561	0.399095	0.577118	0.383099	0.182534	0.210505	0.125364	0.170583	0.376928	0.172863	0.431368	0.352707	0.118539		2.81561	0.688127	0.719604	0.504043	0.359523	0.406194	0.268086	0.28668	0.234817	0.331452	0.338772	0.368328	0.603552		2.81561	0.0301359	0.140354	0.0473381	0.015528	0.129829	0.00825336	0.00365962	0.154641	0.0510713	0.0105364	0.0434921	0.118539		2.81561	0.0362534	0.0744166	0.0752452	0.0267479	0.114684	0.0261222
	2.81907	0.416006	0.648409	0.41071	0.214126	0.227482	0.125364	0.177273	0.386676	0.179265	0.431368	0.375999	0.135474		2.81907	0.735459	0.775768	0.531474	0.380881	0.413078	0.27148	0.300332	0.258639	0.348362	0.364831	0.409636	0.636275		2.81907	0.0263689	0.15439	0.0509795	0.015528	0.133764	0.00825336	0.00731923	0.166239	0.072959	0.0105364	0.0471164	0.135474		2.81907	0.0402815	0.0861666	0.0831657	0.0343902	0.107038	0.0223904
	2.82252	0.426152	0.682357	0.452126	0.242208	0.251248	0.142306	0.183962	0.389925	0.195271	0.431368	0.395964	0.156641		2.82252	0.790072	0.79332	0.562334	0.405799	0.399309	0.285054	0.31057	0.282461	0.382184	0.371346	0.406194	0.65809		2.82252	0.0301359	0.150881	0.0509795	0.01941	0.141632	0.00825336	0.0109789	0.177838	0.0802549	0.0140486	0.0579895	0.156641		2.82252	0.0362534	0.0783332	0.0792054	0.057317	0.126152	0.0298539
	2.82597	0.446445	0.692541	0.500445	0.256249	0.244458	0.149082	0.190652	0.41592	0.198472	0.441171	0.409274	0.156641		2.82597	0.844686	0.849484	0.613767	0.434276	0.413078	0.305415	0.317396	0.296074	0.402477	0.413693	0.419963	0.730807		2.82597	0.0489709	0.147372	0.0509795	0.015528	0.149501	0.01238	0.0146385	0.193302	0.0839029	0.0140486	0.0688625	0.156641		2.82597	0.0402815	0.0822499	0.0950465	0.0687804	0.126152	0.0373174
	2.82943	0.480267	0.753648	0.510799	0.280821	0.237667	0.15247	0.204031	0.445165	0.208076	0.431368	0.45253	0.177809		2.82943	0.888376	0.898628	0.672057	0.437835	0.43029	0.288447	0.331047	0.316493	0.416006	0.42998	0.447501	0.778073		2.82943	0.0527379	0.147372	0.0546208	0.015528	0.180974	0.01238	0.0146385	0.220364	0.0802549	0.0175607	0.0869842	0.177809		2.82943	0.0443097	0.101833	0.102967	0.0764227	0.129975	0.0410491
	2.83288	0.510706	0.784201	0.521153	0.308903	0.241063	0.159247	0.204031	0.445165	0.204874	0.454243	0.469168	0.198977		2.83288	0.881094	0.902138	0.720062	0.409358	0.444059	0.295234	0.361763	0.316493	0.453209	0.452782	0.444059	0.781709		2.83288	0.0715728	0.157899	0.0582622	0.015528	0.192777	0.01238	0.0182981	0.231962	0.0839029	0.0175607	0.105106	0.198977		2.83288	0.0563942	0.109667	0.0990068	0.0802438	0.145266	0.0373174
	2.83634	0.571585	0.824939	0.514251	0.319434	0.247853	0.176188	0.197341	0.451664	0.227283	0.467315	0.455858	0.211677		2.83634	0.953912	0.944261	0.75435	0.427157	0.499136	0.302021	0.389066	0.323299	0.466738	0.469069	0.492251	0.803524		2.83634	0.0678058	0.18597	0.0801106	0.023292	0.200645	0.01238	0.0256173	0.251292	0.0875508	0.0210728	0.10873	0.211677		2.83634	0.0604223	0.10575	0.114848	0.0917072	0.145266	0.0559761
	2.83979	0.598642	0.916599	0.555667	0.361557	0.281806	0.176188	0.21741	0.448414	0.240087	0.499994	0.49246	0.241312		2.83979	0.98668	0.979364	0.802354	0.480551	0.523232	0.322382	0.40613	0.347121	0.473502	0.491871	0.557656	0.810796		2.83979	0.0866408	0.192987	0.0946761	0.03882	0.20458	0.01238	0.0256173	0.255158	0.0911988	0.0280971	0.126852	0.241312		2.83979	0.052366	0.109667	0.130689	0.0955283	0.156735	0.0634396
	2.84324	0.635846	0.906414	0.586729	0.386129	0.298782	0.176188	0.260892	0.464661	0.259294	0.549013	0.539044	0.241312		2.84324	1.00124	1.00043	0.836643	0.505469	0.530117	0.34953	0.416369	0.364137	0.490413	0.53096	0.633387	0.872606		2.84324	0.0866408	0.210532	0.0946761	0.03882	0.212448	0.00825336	0.0402558	0.270622	0.0911988	0.0280971	0.126852	0.241312		2.84324	0.0563942	0.1175	0.14257	0.106992	0.152912	0.0746348
	2.8467	0.689961	0.950547	0.607437	0.379109	0.329339	0.193129	0.284305	0.477659	0.256093	0.562085	0.572318	0.258246		2.8467	1.00853	1.05308	0.864074	0.523267	0.526675	0.390252	0.440259	0.398169	0.54791	0.547247	0.664367	0.963502		2.8467	0.0904078	0.238603	0.0983175	0.042702	0.224251	0.00825336	0.0512346	0.255158	0.0802549	0.0351214	0.126852	0.258246		2.8467	0.0563942	0.12925	0.154451	0.106992	0.16438	0.0970252
	2.85015	0.740693	1.00486	0.645402	0.361557	0.332734	0.203294	0.28765	0.490656	0.262495	0.594765	0.625557	0.275181		2.85015	1.03037	1.04606	0.90522	0.501909	0.550771	0.390252	0.464149	0.44241	0.571585	0.592851	0.691906	1.01077		2.85015	0.109243	0.252638	0.1056	0.042702	0.239988	0.01238	0.0658731	0.282221	0.0839029	0.0316092	0.130476	0.275181		2.85015	0.0725068	0.156666	0.186133	0.103171	0.172026	0.100757
	2.85361	0.754222	1.05918	0.676464	0.382619	0.33613	0.216847	0.307718	0.529649	0.268898	0.607836	0.668813	0.287881		2.85361	1.04493	1.05659	0.922365	0.523267	0.557656	0.410613	0.474387	0.44241	0.578349	0.596108	0.729771	1.07621		2.85361	0.124311	0.294744	0.101959	0.050466	0.247856	0.01238	0.0658731	0.293819	0.0984947	0.0421457	0.148598	0.287881		2.85361	0.0926476	0.148833	0.198014	0.129919	0.194963	0.104489
	2.85706	0.76775	1.07615	0.707526	0.382619	0.346315	0.260894	0.334477	0.552394	0.284904	0.686267	0.672141	0.32175		2.85706	1.07042	1.07765	0.93608	0.516148	0.585194	0.427581	0.511929	0.425394	0.581731	0.612395	0.733214	1.12712		2.85706	0.131845	0.336851	0.0946761	0.054348	0.287198	0.01238	0.0695327	0.332479	0.0948467	0.0491699	0.177593	0.32175		2.85706	0.0926476	0.168416	0.209894	0.141382	0.237013	0.115684
	2.86051	0.825247	1.13047	0.738588	0.40017	0.34292	0.281223	0.3512	0.578389	0.313714	0.722214	0.718725	0.338684		2.86051	1.10683	1.18296	0.939509	0.558863	0.619617	0.471696	0.539232	0.449216	0.59526	0.654742	0.80206	1.13075		2.86051	0.158214	0.382466	0.1056	0.054348	0.310804	0.01238	0.0805116	0.355675	0.0911988	0.0491699	0.177593	0.338684		2.86051	0.120845	0.188	0.233656	0.129919	0.248482	0.10822
	2.86397	0.872597	1.19837	0.755845	0.39315	0.370082	0.298164	0.381303	0.57514	0.32972	0.777769	0.72538	0.372552		2.86397	1.15052	1.20753	0.953224	0.569542	0.643713	0.481877	0.556296	0.452619	0.632464	0.661257	0.808945	1.14529		2.86397	0.161981	0.421063	0.120166	0.062112	0.326541	0.0247601	0.0878308	0.402068	0.0948467	0.0561942	0.19209	0.372552		2.86397	0.116816	0.203666	0.237616	0.129919	0.271419	0.115684
	2.86742	0.909801	1.21195	0.790358	0.40368	0.380268	0.315105	0.404717	0.57514	0.336122	0.826788	0.728707	0.423355		2.86742	1.17237	1.22859	0.970369	0.619377	0.629944	0.502238	0.576773	0.462828	0.652757	0.703603	0.80206	1.18893		2.86742	0.18835	0.438608	0.134731	0.062112	0.334409	0.0330134	0.0914904	0.4098	0.116734	0.0667306	0.213836	0.423355		2.86742	0.128901	0.195833	0.257418	0.137561	0.267596	0.115684
	2.87088	0.967298	1.2459	0.817969	0.431763	0.410825	0.338823	0.424785	0.607634	0.361731	0.836592	0.751999	0.427588		2.87088	1.30344	1.31986	0.977226	0.69057	0.660925	0.539566	0.57336	0.483247	0.656139	0.745949	0.815829	1.23256		2.87088	0.199651	0.473696	0.149297	0.069876	0.358014	0.0453935	0.0841712	0.444594	0.145918	0.0807792	0.221085	0.427588		2.87088	0.132929	0.2115	0.308901	0.164309	0.282887	0.123147
	2.87433	1.00788	1.26966	0.849031	0.428252	0.427801	0.352376	0.451543	0.604384	0.371335	0.846396	0.811893	0.469924		2.87433	1.32164	1.38304	1.00466	0.704808	0.647156	0.54296	0.556296	0.493457	0.669668	0.745949	0.822714	1.25073		2.87433	0.226019	0.487732	0.145656	0.07764	0.373751	0.0453935	0.0841712	0.456192	0.16051	0.0878035	0.224709	0.469924		2.87433	0.128901	0.235	0.332663	0.179593	0.324938	0.134343
	2.87778	1.07214	1.26626	0.914607	0.442293	0.434592	0.359152	0.471612	0.630379	0.403347	0.901951	0.825202	0.499559		2.87778	1.39446	1.46027	0.984084	0.701249	0.650598	0.549747	0.580186	0.524085	0.700107	0.755722	0.791733	1.30164		2.87778	0.229786	0.5544	0.163863	0.073758	0.424896	0.0453935	0.0841712	0.463924	0.17875	0.0878035	0.224709	0.499559		2.87778	0.157098	0.2585	0.356424	0.213983	0.332583	0.130611
	2.88124	1.10935	1.3104	0.990536	0.466865	0.437987	0.355764	0.451543	0.640128	0.444962	0.879075	0.858477	0.537661		2.88124	1.47092	1.55505	1.02523	0.704808	0.660925	0.570108	0.593837	0.558117	0.713636	0.778524	0.771079	1.27982		2.88124	0.259922	0.568435	0.185711	0.093168	0.452436	0.0619002	0.0878308	0.490986	0.186045	0.101852	0.257328	0.537661		2.88124	0.189323	0.27025	0.368305	0.213983	0.35552	0.130611
	2.88469	1.10258	1.35113	1.0216	0.501968	0.424406	0.38287	0.471612	0.656374	0.470571	0.911754	0.895078	0.554595		2.88469	1.48184	1.56558	1.04237	0.708368	0.685021	0.576895	0.600663	0.537698	0.717018	0.785039	0.80206	1.25437		2.88469	0.286291	0.596506	0.222125	0.104814	0.45637	0.0701536	0.09515	0.521915	0.215229	0.101852	0.297196	0.554595		2.88469	0.185295	0.282	0.407908	0.229268	0.363166	0.123147
	2.88815	1.12626	1.40545	1.09063	0.519519	0.427801	0.409976	0.488336	0.653125	0.489778	0.901951	0.91837	0.567295		2.88815	1.59107	1.64631	1.05952	0.740405	0.695348	0.604043	0.614315	0.547907	0.723782	0.814355	0.839926	1.31982		2.88815	0.286291	0.64563	0.258539	0.108696	0.472107	0.0742802	0.0878308	0.537379	0.244413	0.101852	0.311693	0.567295		2.88815	0.189323	0.297666	0.419789	0.267479	0.409039	0.130611
	2.8916	1.20067	1.46995	1.13894	0.558132	0.468544	0.426917	0.511749	0.630379	0.518588	0.937898	0.941662	0.643499		2.8916	1.66388	1.73758	1.11438	0.79024	0.722887	0.614223	0.614315	0.581939	0.757604	0.879504	0.901887	1.31254		2.8916	0.308893	0.67721	0.284028	0.112578	0.495712	0.0866603	0.09515	0.537379	0.255357	0.0983399	0.329815	0.643499		2.8916	0.193351	0.344666	0.451471	0.263658	0.409039	0.134343
	2.89505	1.27846	1.49711	1.1631	0.603766	0.485521	0.44047	0.548542	0.643377	0.544198	0.931362	0.968282	0.694302		2.89505	1.68937	1.82885	1.14867	0.832955	0.722887	0.641371	0.617727	0.62618	0.804954	0.882761	0.95008	1.34527		2.89505	0.354097	0.684228	0.320442	0.143634	0.472107	0.0990403	0.128087	0.564441	0.277244	0.133461	0.344312	0.694302		2.89505	0.213492	0.3525	0.518796	0.278943	0.405217	0.160465
	2.89851	1.31904	1.52088	1.17346	0.614296	0.509287	0.437082	0.551886	0.669372	0.5506	0.941166	0.991574	0.732404		2.89851	1.68937	1.8464	1.23096	0.818717	0.733214	0.644764	0.590425	0.598954	0.835393	0.886019	0.953522	1.40344		2.89851	0.369165	0.705281	0.353215	0.159162	0.495712	0.115547	0.124427	0.560575	0.295484	0.154534	0.362434	0.732404		2.89851	0.213492	0.368166	0.546517	0.30187	0.431976	0.190319
	2.90196	1.34272	1.56501	1.25284	0.65993	0.509287	0.460799	0.581989	0.682369	0.547399	0.960773	1.00156	0.766272		2.90196	1.71486	1.87448	1.27211	0.829396	0.733214	0.644764	0.600663	0.646599	0.875979	0.92185	0.956964	1.43253		2.90196	0.418136	0.754405	0.385987	0.186336	0.527186	0.107294	0.135406	0.564441	0.313724	0.179119	0.380556	0.766272		2.90196	0.213492	0.387749	0.5782	0.33626	0.462559	0.19405
	2.90542	1.37992	1.61932	1.31841	0.712584	0.539844	0.49807	0.615437	0.675871	0.595416	0.983649	1.02152	0.745104		2.90542	1.78039	1.94118	1.28925	0.829396	0.784849	0.668519	0.627966	0.653405	0.886126	0.931623	1.00171	1.44343		2.90542	0.448272	0.789494	0.422401	0.205746	0.570463	0.115547	0.161023	0.603101	0.30278	0.189655	0.387804	0.745104		2.90542	0.237661	0.419083	0.601961	0.355365	0.481673	0.208977
	2.90887	1.36977	1.69062	1.37709	0.719604	0.587378	0.511623	0.652229	0.666123	0.60502	0.999989	1.04481	0.778973		2.90887	1.75491	1.95171	1.3064	0.822276	0.767637	0.665125	0.64503	0.677227	0.919947	0.925108	1.04991	1.4398		2.90887	0.474641	0.817565	0.451532	0.240684	0.574397	0.11142	0.19396	0.618566	0.30278	0.203704	0.405926	0.778973		2.90887	0.277943	0.493499	0.601961	0.366829	0.489318	0.250027
	2.91232	1.37654	1.77549	1.44957	0.772258	0.604354	0.552281	0.672298	0.682369	0.653037	1.00979	1.03816	0.78744		2.91232	1.84229	2.01489	1.3304	0.832955	0.781406	0.692273	0.696223	0.724871	0.953769	0.964197	1.06712	1.48707		2.91232	0.519845	0.877215	0.495229	0.25233	0.594068	0.13618	0.208598	0.649494	0.310076	0.200192	0.438545	0.78744		2.91232	0.322252	0.509166	0.629683	0.359187	0.496964	0.250027
	2.91578	1.33595	1.79246	1.45302	0.79332	0.628121	0.582775	0.685677	0.685619	0.669043	1.00979	1.07143	0.821308		2.91578	1.83865	2.06404	1.42641	0.879231	0.826156	0.726208	0.7167	0.701049	0.94024	0.983741	1.12564	1.53433		2.91578	0.557515	0.870197	0.520719	0.29115	0.574397	0.14856	0.226896	0.65336	0.346555	0.21424	0.489286	0.821308		2.91578	0.326281	0.528749	0.665326	0.363008	0.508432	0.264954
	2.91923	1.36301	1.8298	1.44611	0.79683	0.631516	0.626822	0.732504	0.711614	0.672244	1.05554	1.09805	0.897512		2.91923	1.85321	2.0851	1.48813	0.925506	0.839926	0.716028	0.750829	0.697646	0.980826	0.973969	1.14973	1.58887		2.91923	0.598952	0.919322	0.553491	0.298914	0.5862	0.156814	0.223237	0.703618	0.361147	0.207216	0.514656	0.897512		2.91923	0.346421	0.567916	0.720769	0.359187	0.519901	0.283612
	2.92269	1.50168	1.86036	1.47718	0.79683	0.651888	0.626822	0.725814	0.727861	0.68825	1.07515	1.14464	0.973716		2.92269	1.92603	2.1553	1.58414	0.996699	0.850253	0.705847	0.761067	0.74529	0.994355	1.01306	1.17383	1.64704		2.92269	0.655456	0.957919	0.593547	0.318324	0.641279	0.165067	0.237875	0.734547	0.368443	0.249362	0.525529	0.973716		2.92269	0.4149	0.610999	0.784134	0.385934	0.554306	0.32093
	2.92614	1.56594	1.8977	1.44266	0.842464	0.641702	0.603105	0.749228	0.773352	0.74267	1.10783	1.13465	1.05839		2.92614	1.91875	2.16232	1.64586	1.00382	0.84681	0.716028	0.761067	0.74529	1.06876	0.983741	1.17727	1.61796		2.92614	0.730796	1.01757	0.600829	0.341616	0.66095	0.185701	0.259833	0.777073	0.379387	0.273947	0.583519	1.05839		2.92614	0.443097	0.650166	0.823736	0.401219	0.565774	0.34332
	2.92959	1.5727	1.91467	1.42886	0.828422	0.641702	0.620046	0.772641	0.766853	0.749072	1.11437	1.11802	1.07109		2.92959	1.96972	2.18338	1.64928	1.00026	0.84681	0.709241	0.781545	0.758903	1.08229	0.993514	1.14285	1.66522		2.92959	0.779767	1.03862	0.633602	0.361026	0.680621	0.198081	0.28911	0.804135	0.386683	0.298532	0.594392	1.07109		2.92959	0.463238	0.665832	0.855419	0.427967	0.569597	0.347052
	2.93305	1.62344	2.03689	1.43231	0.807361	0.672259	0.613269	0.745883	0.776601	0.77148	1.15031	1.12467	1.07955		2.93305	1.98792	2.21147	1.72472	0.989579	0.857137	0.746569	0.784957	0.782725	1.09582	0.993514	1.14973	1.64341		2.93305	0.81367	1.12284	0.70643	0.364908	0.723897	0.198081	0.300089	0.804135	0.401275	0.291507	0.637884	1.07955		2.93305	0.475322	0.724582	0.867299	0.447073	0.600179	0.354515
	2.9365	1.65388	2.0301	1.53585	0.852994	0.651888	0.626822	0.765951	0.773352	0.781084	1.18299	1.15462	1.07532		2.9365	2.07895	2.24306	1.67329	1.01806	0.853695	0.736389	0.808847	0.816756	1.13641	1.01632	1.13941	1.66159		2.9365	0.832505	1.18249	0.735561	0.384318	0.739634	0.218714	0.322046	0.854394	0.430458	0.309068	0.685	1.07532		2.9365	0.499491	0.767666	0.895021	0.450894	0.638407	0.358247
	2.93996	1.72152	2.07083	1.51859	0.863525	0.665469	0.636987	0.755917	0.805846	0.841906	1.18299	1.21784	1.15999		2.93996	2.08623	2.18689	1.77615	1.12841	0.895003	0.763537	0.815673	0.826966	1.09582	0.993514	1.16695	1.65068		2.93996	0.843806	1.23863	0.757409	0.395964	0.727832	0.243474	0.344004	0.885322	0.474234	0.316092	0.721244	1.15999		2.93996	0.519632	0.845999	0.950465	0.450894	0.626939	0.384369
	2.94341	1.77225	2.10818	1.50479	0.884587	0.655283	0.620046	0.732504	0.805846	0.864314	1.17646	1.22117	1.25736		2.94341	2.09715	2.23955	1.85502	1.13196	0.870906	0.794078	0.808847	0.87461	1.13302	1.04889	1.18416	1.66159		2.94341	0.911612	1.29828	0.804747	0.438666	0.712095	0.268234	0.362302	0.900786	0.510713	0.347702	0.804604	1.25736		2.94341	0.555885	0.912582	0.990068	0.473821	0.649876	0.388101
	2.94686	1.84666	2.08781	1.48753	0.888097	0.641702	0.640375	0.732504	0.805846	0.893125	1.2026	1.22782	1.30817		2.94686	2.17361	2.26061	1.91331	1.17112	0.881233	0.797472	0.802022	0.878013	1.14655	1.06192	1.21514	1.71249		2.94686	0.941748	1.34389	0.870292	0.473604	0.755371	0.288868	0.369621	0.920116	0.558136	0.368775	0.858969	1.30817		2.94686	0.563942	0.892999	1.02175	0.485284	0.672812	0.373174
	2.95032	1.85342	2.08102	1.47027	0.891607	0.655283	0.616658	0.765951	0.848088	0.883521	1.25162	1.30102	1.36744		2.95032	2.13356	2.24657	1.9476	1.16044	0.867464	0.8348	0.819086	0.87461	1.14317	1.08798	1.26333	1.70885		2.95032	0.983185	1.39302	0.873934	0.493014	0.790779	0.317754	0.38426	0.931714	0.583672	0.417944	0.90971	1.36744		2.95032	0.559914	0.990915	1.06531	0.515853	0.695749	0.365711
	2.95377	1.91092	2.08441	1.52895	0.898628	0.662073	0.630211	0.762607	0.844838	0.889923	1.24835	1.32432	1.42671		2.95377	2.1991	2.23604	1.93731	1.14264	0.833041	0.817833	0.842976	0.891625	1.17023	1.13033	1.2771	1.69431		2.95377	1.03216	1.44214	0.913989	0.520188	0.771108	0.313628	0.406217	0.954911	0.594616	0.446042	0.90971	1.42671		2.95377	0.571998	1.03008	1.03759	0.50439	0.733977	0.373174
	2.95723	1.94812	2.14552	1.56691	0.965323	0.696026	0.653928	0.769296	0.828591	0.928337	1.25816	1.2977	1.46057		2.95723	2.2355	2.27114	1.91674	1.12841	0.829599	0.855161	0.829325	0.932463	1.14317	1.17919	1.2771	1.69431		2.95723	1.08113	1.48425	0.96861	0.578418	0.786845	0.317754	0.431835	0.947179	0.631095	0.495212	0.964075	1.46057		2.95723	0.61228	1.07708	1.07323	0.57317	0.760737	0.436614
	2.96068	1.88386	2.17268	1.58072	0.996915	0.729978	0.674258	0.799399	0.78635	0.973154	1.26469	1.27441	1.49444		2.96068	2.26827	2.2571	1.91331	1.08213	0.877791	0.906064	0.832737	0.912044	1.11611	1.19222	1.26677	1.67613		2.96068	1.08489	1.53688	0.983175	0.613356	0.755371	0.330134	0.453792	0.954911	0.634743	0.519796	1.00394	1.49444		2.96068	0.656589	1.09667	1.10096	0.619024	0.772205	0.447809
	2.96413	1.87372	2.16589	1.65319	0.986384	0.770721	0.667481	0.812778	0.825342	0.93474	1.31044	1.30102	1.51561		2.96413	2.24643	2.28869	1.92702	1.07857	0.877791	0.909457	0.870279	0.949479	1.09244	1.19547	1.32529	1.67613		2.96413	1.12256	1.55443	1.03051	0.648294	0.786845	0.338388	0.457452	0.966509	0.663927	0.551406	1.03294	1.51561		2.96413	0.668674	1.10842	1.14848	0.603739	0.7378	0.473931
	2.96759	1.93121	2.18626	1.70496	1.00043	0.770721	0.640375	0.819468	0.851337	0.96355	1.39868	1.31766	1.60028		2.96759	2.25371	2.29922	1.9716	1.08569	0.895003	0.953573	0.877105	0.946076	1.07891	1.20199	1.33218	1.70885		2.96759	1.1866	1.62811	1.13611	0.675468	0.771108	0.363148	0.505027	0.997437	0.718646	0.600576	1.11267	1.60028		2.96759	0.704927	1.15933	1.12868	0.630487	0.791319	0.507517
	2.97104	1.97518	2.1591	1.75674	1.02851	0.774117	0.640375	0.86295	0.822093	0.960349	1.40521	1.37756	1.66378		2.97104	2.3156	2.26412	1.97503	1.13908	0.908772	0.943392	0.894169	0.969898	1.07891	1.26714	1.34595	1.75975		2.97104	1.26948	1.64916	1.16889	0.784164	0.802582	0.416795	0.501368	1.00904	0.769718	0.649746	1.14892	1.66378		2.97104	0.745209	1.222	1.19204	0.64195	0.80661	0.500053
	2.9745	2.00562	2.24397	1.72222	0.996915	0.804674	0.647152	0.869639	0.799347	0.995562	1.4477	1.34428	1.68919		2.9745	2.27919	2.22551	2.06761	1.164	0.912214	0.946786	0.914646	1.00733	1.09582	1.26388	1.38037	1.78521		2.9745	1.31845	1.6632	1.23443	0.83463	0.818319	0.433301	0.526985	0.985839	0.806197	0.663794	1.18516	1.68919		2.9745	0.78549	1.24158	1.19996	0.661056	0.768382	0.500053
	2.97795	2.00562	2.25755	1.77054	0.982874	0.848812	0.643763	0.866294	0.815594	1.02757	1.47384	1.36092	1.66802		2.97795	2.32289	2.32731	2.0436	1.13552	0.881233	1.00108	0.928298	0.990317	1.13302	1.29971	1.43545	1.83974		2.97795	1.37872	1.68425	1.33275	0.904506	0.877332	0.433301	0.541623	0.954911	0.795253	0.7235	1.24315	1.66802		2.97795	0.837856	1.26508	1.21184	0.695446	0.810433	0.522444
	2.9814	2.06312	2.28131	1.79815	0.982874	0.872579	0.65054	0.86295	0.867584	1.01157	1.47711	1.40085	1.68072		2.9814	2.34109	2.31326	2.05046	1.16044	0.929426	0.990901	0.911233	0.966495	1.13641	1.28668	1.47331	1.86519		2.9814	1.42016	1.73689	1.37645	0.91227	0.904872	0.420921	0.556262	0.931714	0.839029	0.741061	1.2504	1.68072		2.9814	0.89425	1.29641	1.25541	0.733658	0.818079	0.57842
	2.98486	2.07665	2.32205	1.82576	1.00394	0.865788	0.65054	0.872984	0.896828	1.01157	1.49672	1.43412	1.72305		2.98486	2.34109	2.33433	2.07789	1.18536	0.956964	1.02144	0.938536	1.00393	1.13979	1.316	1.44922	1.86519		2.98486	1.5181	1.74741	1.4165	0.935562	0.904872	0.437428	0.57456	0.997437	0.860916	0.765646	1.30114	1.72305		2.98486	0.958701	1.33558	1.29105	0.760405	0.814256	0.604542
	2.98831	2.17811	2.33563	1.85337	1.01447	0.889555	0.65054	0.86295	0.867584	1.02117	1.48038	1.40085	1.78232		2.98831	2.3957	2.34486	2.13618	1.1996	0.991388	0.956966	0.890756	1.00733	1.18714	1.316	1.43545	1.84338		2.98831	1.58214	1.77899	1.48205	0.997674	0.889135	0.449808	0.600177	1.02063	0.904692	0.814816	1.28302	1.78232		2.98831	0.986898	1.316	1.30689	0.790975	0.798965	0.626932
	2.99177	2.22884	2.39674	1.83957	1.01447	0.899741	0.674258	0.86295	0.916325	1.03077	1.53266	1.43745	1.78232		2.99177	2.38842	2.32731	2.10875	1.18892	1.00516	0.97054	0.887343	1.04477	1.22096	1.27365	1.432	1.89792		2.99177	1.64994	1.84917	1.5658	0.986028	0.936346	0.495202	0.622135	1.05929	0.919284	0.863986	1.32288	1.78232		2.99177	1.08357	1.37475	1.4059	0.817722	0.768382	0.667982
	2.99522	2.27619	2.41371	1.83612	0.996915	0.896346	0.65054	0.869639	0.958567	1.04358	1.56534	1.45076	1.83736		2.99522	2.40663	2.29922	2.14304	1.19604	1.0327	0.96036	0.941949	1.06859	1.27846	1.30297	1.42856	1.90882		2.99522	1.71398	1.92286	1.60585	0.982146	0.983556	0.528215	0.655071	1.06316	0.937523	0.867498	1.37363	1.83736		2.99522	1.12386	1.42175	1.4455	0.798617	0.776028	0.638128
	2.99867	2.3506	2.43408	1.87753	1.00043	0.909927	0.677646	0.849571	1.01706	1.04038	1.57188	1.45741	1.8797		2.99867	2.42483	2.28518	2.09847	1.22808	1.02925	0.950179	0.9556	1.11623	1.31228	1.31274	1.432	1.92337		2.99867	1.80062	2.02461	1.61678	0.997674	1.0465	0.552975	0.680689	1.08636	0.966707	0.899107	1.42799	1.8797		2.99867	1.13997	1.47266	1.40986	0.764227	0.791319	0.634396
	3.00213	2.38442	2.45784	1.85682	1.02851	0.89295	0.721693	0.822812	0.968315	1.03718	1.55881	1.46074	1.94743		3.00213	2.41027	2.28518	2.10875	1.25655	1.04302	0.994295	0.948775	1.09922	1.31228	1.34532	1.40791	1.927		3.00213	1.83076	2.06672	1.68232	1.04426	1.06224	0.581862	0.720945	1.10569	1.02143	0.92018	1.47148	1.94743		3.00213	1.20442	1.51183	1.40194	0.794796	0.844838	0.634396
	3.00558	2.41824	2.51216	1.85682	1.05308	0.896346	0.772516	0.842881	1.02355	1.04038	1.49345	1.49069	1.9686		3.00558	2.41027	2.27816	2.20476	1.23519	1.03958	0.994295	1.00679	1.13665	1.31566	1.34206	1.43889	1.927		3.00558	1.8835	2.10181	1.72238	1.09472	1.14486	0.577735	0.713625	1.12502	1.02143	0.972862	1.46786	1.9686		3.00558	1.29304	1.48441	1.46926	0.771869	0.83337	0.671713
	3.00904	2.4081	2.47821	1.89824	1.10573	0.903136	0.80301	0.822812	1.0658	1.06599	1.48364	1.49069	2.0194		3.00904	2.41391	2.28869	2.18419	1.22808	1.06023	0.973934	1.01703	1.12985	1.35963	1.33554	1.49741	1.9161		3.00904	1.9287	2.15093	1.78792	1.03649	1.18027	0.602495	0.720945	1.19074	1.03237	0.993935	1.50048	2.0194		3.00904	1.36554	1.48441	1.45738	0.806259	0.829547	0.727689
	3.01249	2.37089	2.43747	1.90859	1.13733	0.916717	0.809787	0.839536	1.06905	1.06919	1.42482	1.51065	2.09561		3.01249	2.43575	2.29571	2.16018	1.21384	1.06368	0.987508	1.05457	1.12985	1.31566	1.31926	1.4802	1.93064		3.01249	1.99651	2.17198	1.80249	1.0792	1.196	0.619002	0.753881	1.2294	1.05791	1.05013	1.51135	2.09561		3.01249	1.38569	1.51575	1.47322	0.848292	0.837193	0.761275
	3.01594	2.41148	2.46803	1.87408	1.20402	0.920112	0.826728	0.883018	1.06255	1.03718	1.41502	1.53062	2.15488		3.01594	2.44668	2.32028	2.18419	1.21028	1.08433	0.984114	1.0614	1.17409	1.29198	1.3616	1.4802	1.91246		3.01594	2.05678	2.21409	1.87167	1.08308	1.1724	0.631382	0.779498	1.27579	1.13451	1.03608	1.47511	2.15488		3.01594	1.43805	1.54708	1.5247	0.867397	0.837193	0.765007
	3.0194	2.37766	2.46803	1.93621	1.19349	0.909927	0.830116	0.923155	1.03005	1.05638	1.43789	1.52396	2.24378		3.0194	2.47216	2.33433	2.19104	1.21384	1.0327	1.00108	1.09211	1.19791	1.3089	1.3616	1.43889	1.90519		3.0194	2.10951	2.25269	1.91537	1.12578	1.17633	0.676776	0.779498	1.31445	1.12357	1.1274	1.49323	2.24378		3.0194	1.42597	1.598	1.52866	0.867397	0.856307	0.75008
	3.02285	2.41486	2.46463	2.03284	1.23912	0.916717	0.853834	0.899742	1.0203	1.07559	1.43789	1.52729	2.32422		3.02285	2.46124	2.2922	2.1499	1.17824	0.987945	0.997688	1.11942	1.21492	1.29198	1.36812	1.48364	1.87247		3.02285	2.11328	2.36848	1.92994	1.13354	1.196	0.705662	0.797796	1.27966	1.14181	1.14144	1.5041	2.32422		3.02285	1.45416	1.64891	1.58411	0.882682	0.894535	0.768739
	3.02631	2.40472	2.52913	2.07081	1.25316	0.903136	0.867387	0.883018	0.99431	1.0916	1.47711	1.51731	2.26918		3.02631	2.47216	2.29571	2.10189	1.17824	0.95008	1.04859	1.16378	1.23194	1.30213	1.38766	1.51118	1.88337		3.02631	2.16979	2.45269	2.01369	1.16848	1.27075	0.726296	0.812435	1.30672	1.14546	1.15901	1.60196	2.26918		3.02631	1.5025	1.73116	1.61975	0.897966	0.925117	0.839642
	3.02976	2.42163	2.51895	2.03284	1.27774	0.89295	0.826728	0.93319	0.974814	1.12041	1.4673	1.47072	2.32845		3.02976	2.4576	2.34486	2.13275	1.18536	0.956964	1.08253	1.15696	1.23534	1.31904	1.39418	1.52839	1.84338		3.02976	2.17355	2.46673	2.01005	1.24224	1.29043	0.763436	0.827073	1.31059	1.1564	1.1871	1.63095	2.32845		3.02976	1.51861	1.71941	1.64747	0.936178	0.951877	0.865764
	3.03321	2.46898	2.44766	2.07081	1.28476	0.916717	0.847057	0.939879	0.958567	1.11721	1.43462	1.51065	2.37079		3.03321	2.46488	2.39049	2.14647	1.19604	0.922541	1.13343	1.10918	1.18089	1.36977	1.45281	1.55249	1.86156		3.03321	2.21876	2.50533	2.15934	1.26165	1.27469	0.804703	0.808775	1.34151	1.18923	1.27491	1.59833	2.37079		3.03321	1.51056	1.72725	1.64351	0.936178	0.967168	0.891886
	3.03667	2.4453	2.42389	2.0432	1.2988	0.89295	0.819951	0.976672	0.929322	1.12041	1.4575	1.54725	2.37925		3.03667	2.45032	2.32028	2.16361	1.1818	0.888118	1.147	1.11942	1.1877	1.36977	1.45932	1.60068	1.85792		3.03667	2.28656	2.46673	2.22489	1.30823	1.27075	0.821209	0.838052	1.36471	1.25854	1.29949	1.55847	2.37925		3.03667	1.55084	1.75858	1.68708	0.966747	0.948054	0.918008
	3.04012	2.45883	2.40692	2.09842	1.32337	0.913322	0.833504	0.986706	0.916325	1.16522	1.4477	1.55724	2.34115		3.04012	2.54862	2.28869	2.15333	1.1818	0.870906	1.13682	1.12283	1.1843	1.36977	1.50819	1.6351	1.85429		3.04012	2.27526	2.54743	2.30864	1.35094	1.23141	0.850096	0.827073	1.35698	1.25854	1.38378	1.54759	2.34115		3.04012	1.59515	1.77425	1.7346	0.966747	0.932763	0.951594
	3.04358	2.48927	2.37297	2.11913	1.34794	0.916717	0.86061	0.956603	0.893579	1.18123	1.50979	1.58053	2.36655		3.04358	2.56318	2.29571	2.05389	1.25299	0.881233	1.09271	1.10235	1.21833	1.41712	1.53099	1.62822	1.85429		3.04358	2.32047	2.56849	2.32321	1.39364	1.196	0.891363	0.849031	1.34925	1.31326	1.40134	1.59471	2.36655		3.04358	1.57501	1.833	1.80984	1.02024	0.974814	0.929203
	3.04703	2.49265	2.40692	2.13638	1.31284	0.913322	0.82334	0.973327	0.909826	1.19724	1.51959	1.58386	2.40889		3.04703	2.57047	2.27816	2.13961	1.23875	0.881233	1.0961	1.08188	1.23194	1.4036	1.54402	1.54904	1.84702		3.04703	2.328	2.63866	2.32321	1.47516	1.18027	0.93263	0.889287	1.36858	1.34609	1.43295	1.58021	2.40889		3.04703	1.58709	1.88783	1.86133	0.997316	1.01304	0.910545
	3.05048	2.5028	2.43747	2.15019	1.31986	0.937089	0.833504	0.986706	0.906577	1.17163	1.50979	1.56056	2.43852		3.05048	2.56318	2.28518	2.08475	1.28503	0.881233	1.11307	1.07164	1.23194	1.41712	1.56356	1.57314	1.78521		3.05048	2.41087	2.72288	2.40332	1.4441	1.15273	0.936756	0.907585	1.36084	1.3315	1.44349	1.60196	2.43852		3.05048	1.57501	1.88	1.91677	0.985852	1.05509	0.959057
	3.05394	2.49603	2.4171	2.18815	1.37953	0.923508	0.82334	0.966637	0.883831	1.21964	1.53266	1.52064	2.46392		3.05394	2.48308	2.27816	2.02646	1.24587	0.877791	1.08931	1.0614	1.20131	1.45095	1.5603	1.55249	1.7743		3.05394	2.42971	2.88077	2.49799	1.4674	1.20387	0.99453	0.918564	1.38017	1.28408	1.50671	1.6672	2.46392		3.05394	1.61529	1.86825	1.93261	1.01642	1.07421	0.94413
	3.05739	2.50956	2.40692	2.14674	1.39358	0.943879	0.840281	0.946569	0.919574	1.22925	1.55554	1.50067	2.40465		3.05739	2.4576	2.222	1.9956	1.25655	0.932868	1.09271	1.0614	1.16728	1.46109	1.54728	1.58002	1.7343		3.05739	2.47491	2.96148	2.52712	1.49457	1.20781	1.01104	0.940522	1.34925	1.30232	1.44349	1.68169	2.40465		3.05739	1.65557	1.84475	1.92073	1.05081	1.09714	0.959057
	3.06085	2.48589	2.38995	2.08116	1.36198	0.940484	0.840281	0.980016	0.919574	1.24845	1.54247	1.51731	2.34539		3.06085	2.43939	2.23604	2.03675	1.23875	0.970734	1.08931	1.04092	1.16047	1.47124	1.56682	1.52839	1.79611		3.06085	2.54649	2.98253	2.57446	1.5528	1.18814	0.99453	0.988097	1.34925	1.3388	1.48212	1.67445	2.34539		3.06085	1.66766	1.9035	1.92469	1.04699	1.06656	0.977716
	3.0643	2.48251	2.32205	2.02594	1.35496	0.954065	0.833504	1.00343	0.952068	1.29967	1.57188	1.59051	2.44699		3.0643	2.41755	2.23955	2.05732	1.25299	0.99483	1.0961	1.02727	1.17068	1.4408	1.57333	1.50429	1.79248		3.0643	2.58416	3.00008	2.65457	1.61879	1.15273	0.99453	0.999075	1.35698	1.36433	1.51373	1.65995	2.44699		3.0643	1.76836	1.87216	1.95241	1.10813	1.10097	0.94413
	3.06775	2.47236	2.32884	2.06736	1.30933	0.964251	0.847057	1.00343	0.961816	1.28367	1.53593	1.59384	2.48933		3.06775	2.41027	2.20445	2.1259	1.24231	0.970734	1.05538	1.04775	1.15367	1.41036	1.6222	1.49052	1.79975		3.06775	2.67456	3.09131	2.74197	1.66926	1.15666	0.965643	1.00639	1.37244	1.40446	1.51022	1.68894	2.48933		3.06775	1.75628	1.93091	1.92073	1.07756	1.13155	0.918008
	3.07121	2.41824	2.33902	2.0501	1.30231	0.95746	0.86061	1.00009	0.971564	1.30607	1.56207	1.58386	2.45122		3.07121	2.38842	2.16583	2.10875	1.22808	0.95008	1.00787	1.07164	1.1911	1.37654	1.5375	1.44922	1.7743		3.07121	2.6934	3.07376	2.68735	1.7469	1.1842	0.95739	1.03201	1.4111	1.44824	1.48915	1.74331	2.45122		3.07121	1.78447	1.94266	1.96429	1.12723	1.15449	0.929203
	3.07466	2.4453	2.356	2.10877	1.35145	0.971041	0.867387	0.980016	1.00731	1.33809	1.52286	1.59051	2.43006		3.07466	2.40663	2.16934	2.1259	1.23875	0.943195	1.01126	1.07846	1.1877	1.40021	1.54402	1.38037	1.75248		3.07466	2.71977	3.16148	2.74197	1.82454	1.14093	0.978023	1.07227	1.38017	1.51025	1.54534	1.79767	2.43006		3.07466	1.82073	1.95441	1.99598	1.20366	1.2233	0.92174
	3.07812	2.47912	2.32205	2.07771	1.34794	0.998203	0.857222	1.00343	1.00731	1.34769	1.51305	1.60382	2.47239		3.07812	2.31196	2.18689	2.13961	1.25299	0.932868	0.97054	1.06822	1.22513	1.43742	1.4919	1.33562	1.78521		3.07812	2.84785	3.16148	2.73104	1.87112	1.18027	1.00278	1.07959	1.38017	1.53214	1.49617	1.83029	2.47239		3.07812	1.82878	1.94266	1.9841	1.25333	1.22712	0.940399
	3.08157	2.43515	2.33563	2.12258	1.35847	1.01178	0.813175	1.02015	1.00406	1.39571	1.48691	1.58053	2.44699		3.08157	2.33381	2.13424	2.13275	1.25655	0.929426	0.994295	1.05799	1.21492	1.39683	1.46258	1.33906	1.75975		3.08157	2.89682	3.16499	2.73468	1.90218	1.19207	1.03167	1.09789	1.37631	1.52484	1.49968	1.79767	2.44699		3.08157	1.8892	1.974	1.96825	1.26097	1.22712	0.977716
	3.08502	2.3878	2.32545	2.10532	1.38304	1.00499	0.850445	1.0235	1.02355	1.41491	1.48364	1.58386	2.44699		3.08502	2.2974	2.12371	2.08475	1.30639	0.922541	1.00787	1.07505	1.20812	1.4036	1.43978	1.34595	1.7234		3.08502	2.90435	3.16148	2.80751	1.87112	1.1724	0.965643	1.12716	1.30285	1.53579	1.49968	1.80855	2.44699		3.08502	1.8892	1.99358	1.96429	1.29154	1.2233	1.04862
	3.08848	2.42839	2.32884	2.07426	1.37251	0.988017	0.836893	1.00677	1.07554	1.42452	1.49018	1.62046	2.47239		3.08848	2.26463	2.06404	2.14647	1.26367	0.912214	1.02484	1.09211	1.17749	1.41374	1.43652	1.34595	1.71612		3.08848	2.91188	3.20008	2.90947	1.93712	1.18814	1.01929	1.09789	1.33378	1.58686	1.55939	1.84479	2.47239		3.08848	1.9738	2.06408	1.95637	1.32593	1.20418	1.01877
	3.09193	2.47236	2.36618	2.07081	1.28125	0.994808	0.82334	1.0235	1.11129	1.44052	1.48364	1.63377	2.50203		3.09193	2.2974	2.06053	2.12247	1.29215	0.922541	1.02484	1.08529	1.21152	1.4036	1.43652	1.3425	1.70522		3.09193	2.96462	3.11587	2.833	2.01088	1.17633	1.0358	1.12716	1.31445	1.5978	1.54534	1.89191	2.50203		3.09193	1.98588	2.07583	1.92073	1.31065	1.18124	1.05608
	3.09539	2.48927	2.32545	2.07081	1.24263	1.01178	0.82334	1.03688	1.07879	1.44052	1.48038	1.68368	2.56553		3.09539	2.26463	2.07808	2.10189	1.26367	0.898445	1.00448	1.09211	1.23875	1.37992	1.45932	1.33218	1.75612		3.09539	2.95332	3.13341	2.8949	2.07299	1.17633	1.06468	1.12716	1.31059	1.63063	1.59451	1.92453	2.56553		3.09539	2.01408	2.10716	1.99994	1.26862	1.16978	1.05608
	3.09884	2.53324	2.32545	2.12258	1.27774	1.05592	0.830116	1.03688	1.11129	1.46933	1.49018	1.66039	2.5994		3.09884	2.24643	2.01138	2.07789	1.25299	0.90533	1.00108	1.09553	1.19791	1.41374	1.4463	1.39758	1.76339		3.09884	2.93072	3.10885	2.9823	2.08463	1.23928	1.17198	1.12716	1.35311	1.65982	1.65071	1.98976	2.5994		3.09884	2.0745	2.11891	2.00786	1.34122	1.20418	1.07474
	3.10229	2.48927	2.31526	2.18125	1.30933	1.05253	0.853834	1.03688	1.10154	1.44372	1.45423	1.63044	2.5486		3.10229	2.22094	1.95522	2.01617	1.22452	0.870906	0.977327	1.07164	1.15707	1.43742	1.43001	1.40102	1.76703		3.10229	2.94202	3.10534	2.96409	2.06911	1.25502	1.1761	1.13082	1.34538	1.64158	1.64017	1.97527	2.5486		3.10229	2.06242	2.11108	2.00786	1.29154	1.13537	1.0822
	3.10575	2.49265	2.31187	2.1709	1.369	1.03555	0.843669	0.99674	1.11779	1.49174	1.46404	1.64375	2.49356		3.10575	2.22822	1.93065	1.95445	1.23519	0.898445	0.973934	1.04433	1.16047	1.45771	1.39418	1.40447	1.76339		3.10575	2.96085	3.03516	2.94953	2.04581	1.23928	1.20912	1.15644	1.36084	1.68171	1.65773	1.98251	2.49356		3.10575	2.13492	2.13458	2.05538	1.32593	1.09332	1.11206
	3.1092	2.53324	2.30508	2.15019	1.35496	1.03555	0.789457	0.99674	1.11454	1.49174	1.48038	1.64042	2.57823		3.1092	2.25371	1.86746	1.93731	1.27791	0.922541	1.01466	1.01362	1.12304	1.45771	1.42024	1.44922	1.78157		3.1092	2.94955	3.03516	3.02964	2.04193	1.21961	1.18023	1.22597	1.28352	1.72183	1.6788	2.00426	2.57823		3.1092	2.19132	2.13066	2.05538	1.3565	1.09714	1.10086
	3.11266	2.51633	2.29489	2.16399	1.32337	1.04234	0.799622	1.02015	1.14053	1.46613	1.5392	1.6138	2.60787		3.11266	2.20274	1.89905	1.89616	1.28147	0.908772	0.984114	1.02044	1.09581	1.44756	1.42349	1.46643	1.83611		3.11266	2.97216	2.9685	3.08426	2.01864	1.25108	1.21324	1.18206	1.30672	1.71454	1.69636	1.99701	2.60787		3.11266	2.18326	2.14633	2.08706	1.2839	1.05509	1.13072
	3.11611	2.47574	2.29489	2.18815	1.29529	1.06611	0.782681	1.02015	1.15678	1.49494	1.54247	1.64042	2.5867		3.11611	2.23186	1.94118	1.89959	1.27435	0.90533	1.01466	1.02386	1.08901	1.43404	1.43652	1.46987	1.79975		3.11611	2.99476	2.96148	3.13888	2.03029	1.27075	1.22975	1.20401	1.30672	1.73278	1.74553	2.00788	2.5867		3.11611	2.24368	2.20508	2.11479	1.31065	1.07803	1.14191
	3.11956	2.51971	2.24057	2.13293	1.27774	1.11364	0.80301	0.973327	1.14703	1.46293	1.55227	1.63044	2.60363		3.11956	2.1991	1.92011	1.92016	1.24587	0.888118	1.00787	1.02386	1.06178	1.4408	1.46258	1.48708	1.74885		3.11956	2.96462	2.99306	3.16073	2.01864	1.29829	1.238	1.21499	1.31445	1.81668	1.76661	2.03326	2.60363		3.11956	2.21549	2.20116	2.11875	1.31065	1.05892	1.16803
	3.12302	2.54338	2.19644	2.10187	1.25316	1.12383	0.769128	0.966637	1.08854	1.43092	1.59149	1.6138	2.60787		3.12302	2.1991	1.93767	1.87902	1.22452	0.839926	0.990901	1.06822	1.03456	1.43404	1.49841	1.50085	1.78157		3.12302	3.03619	2.94043	3.15708	2.08075	1.3219	1.29578	1.22231	1.30672	1.79844	1.79119	2.084	2.60787		3.12302	2.25979	2.18941	2.13855	1.34504	1.04745	1.08967
	3.12647	2.56029	2.14552	2.13638	1.25667	1.13401	0.782681	0.969982	1.0528	1.50135	1.63724	1.60049	2.61633		3.12647	2.18089	1.96575	1.82758	1.21028	0.84681	0.990901	1.02044	1.04477	1.39683	1.53099	1.49052	1.78521		3.12647	2.98722	2.8913	3.09882	2.1351	1.30223	1.34942	1.22963	1.27579	1.80938	1.75256	2.04413	2.61633		3.12647	2.26382	2.27166	2.17419	1.34886	1.03598	1.11206
	3.12993	2.52309	2.06065	2.11913	1.27774	1.13401	0.80301	0.956603	1.02355	1.46933	1.6307	1.59717	2.6121		3.12993	2.16997	1.90607	1.83787	1.15332	0.798618	1.00108	1.06481	1.04817	1.38669	1.52773	1.4802	1.79975		3.12993	2.97592	2.84919	3.12067	2.11569	1.25108	1.33704	1.20401	1.28739	1.8641	1.75958	1.96802	2.6121		3.12993	2.3041	2.36566	2.19399	1.38707	1.03598	1.14191
	3.13338	2.46559	2.05726	2.15364	1.30582	1.14759	0.80301	0.983361	1.03655	1.52695	1.6405	1.58718	2.58246		3.13338	2.10807	1.92714	1.8173	1.1818	0.791733	1.03162	1.04433	1.05498	1.38669	1.50493	1.49741	1.81429		3.13338	2.93449	2.80007	3.1498	2.16227	1.23928	1.31228	1.24793	1.29512	1.96989	1.75607	1.99701	2.58246		3.13338	2.31619	2.38916	2.17419	1.41382	1.02451	1.14938
	3.13683	2.36413	2.01312	2.12948	1.30231	1.11364	0.816563	0.976672	1.01381	1.53656	1.61763	1.59384	2.5613		3.13683	2.04982	1.95171	1.82758	1.20316	0.760752	1.02144	1.03068	1.09922	1.37654	1.48213	1.44922	1.80702		3.13683	2.97216	2.80358	3.0879	2.18168	1.18814	1.25451	1.22597	1.25646	1.96625	1.77012	1.95352	2.5613		3.13683	2.23965	2.3735	2.19003	1.36032	0.982459	1.13818
	3.14029	2.37428	2.04028	2.08806	1.29178	1.1442	0.786069	0.973327	1.02355	1.54616	1.61109	1.56722	2.5994		3.14029	2.04254	1.92363	1.86873	1.22452	0.767637	1.05198	1.05116	1.13325	1.37654	1.47561	1.45954	1.86156		3.14029	3.02866	2.77902	3.05513	2.23215	1.17633	1.29165	1.28819	1.2294	2.01732	1.75958	1.96802	2.5994		3.14029	2.27994	2.37741	2.21379	1.37943	0.982459	1.14938
	3.14374	2.37766	2.00973	2.10532	1.29529	1.20871	0.813175	0.986706	0.99106	1.52695	1.6209	1.6138	2.63327		3.14374	2.04254	1.89905	1.85844	1.24231	0.743541	1.08253	1.05116	1.13665	1.34272	1.51144	1.44233	1.86519		3.14374	3.01359	2.87376	3.09154	2.2438	1.22354	1.30816	1.30282	1.17914	2.03191	1.8509	1.97527	2.63327		3.14374	2.26382	2.36566	2.22171	1.37943	0.99775	1.14938
	3.1472	2.30325	2.00294	2.09842	1.34443	1.23587	0.819951	0.983361	0.94232	1.58137	1.62416	1.65706	2.56976		3.1472	1.9588	1.92363	1.87902	1.18892	0.736656	1.02823	1.05116	1.16388	1.32581	1.47235	1.42512	1.83611		3.1472	3.01736	2.86674	3.05513	2.27873	1.19994	1.35355	1.24427	1.1946	2.02826	1.94572	1.94265	2.56976		3.1472	2.24368	2.40091	2.19003	1.37943	0.963345	1.16803
	3.15065	2.30663	1.94523	2.01904	1.34092	1.24606	0.82334	0.939879	0.93907	1.60058	1.57841	1.64708	2.5613		3.15065	1.94423	1.91309	1.8893	1.18536	0.736656	1.05538	1.0341	1.13325	1.29875	1.47561	1.39758	1.79975		3.15065	2.93072	2.83516	3.04784	2.26709	1.20387	1.32879	1.25159	1.18301	2.02461	1.94924	1.9499	2.5613		3.15065	2.25979	2.38525	2.12271	1.42528	0.986282	1.15311
	3.1541	2.30663	1.92146	1.98798	1.3339	1.23248	0.863998	0.916466	0.932572	1.61019	1.59802	1.63044	2.65443		3.1541	1.90782	1.83236	1.8653	1.19248	0.716002	1.06895	1.03751	1.12644	1.27846	1.48213	1.42512	1.81793		3.1541	2.87798	2.83165	3.01507	2.20498	1.19207	1.30816	1.25891	1.17527	1.99908	1.9668	1.95714	2.65443		3.1541	2.25577	2.35	2.13063	1.4291	0.986282	1.14191
	3.15756	2.2187	1.86715	1.93275	1.35496	1.20531	0.82334	0.959948	0.965065	1.61659	1.53266	1.64708	2.63327		3.15756	1.86777	1.85342	1.86187	1.16044	0.726329	1.10967	1.04433	1.10602	1.31228	1.48213	1.39758	1.89065		3.15756	2.92695	2.83165	3.02964	2.20498	1.15666	1.30816	1.25891	1.15981	1.92977	1.97733	1.98976	2.63327		3.15756	2.27188	2.3265	2.15439	1.46349	0.974814	1.13072
	3.16101	2.15444	1.82301	1.94656	1.37251	1.23927	0.840281	0.963293	0.981312	1.63259	1.47057	1.62711	2.5867		3.16101	1.80952	1.80077	1.88245	1.13552	0.736656	1.15718	1.00679	1.11623	1.31228	1.44955	1.38725	1.89428		3.16101	2.86291	2.80007	2.96045	2.23603	1.16846	1.34117	1.22963	1.15594	1.93706	2.01246	1.95714	2.5867		3.16101	2.25577	2.2795	2.11082	1.44439	0.959522	1.18296
	3.16447	2.06988	1.85017	1.93621	1.38655	1.2868	0.850445	0.949914	1.00406	1.61979	1.47711	1.62046	2.63327		3.16447	1.78039	1.77268	1.91674	1.17824	0.743541	1.13343	1.04775	1.16047	1.3833	1.45281	1.3907	1.927		3.16447	2.91942	2.80709	3.01507	2.25544	1.21174	1.2999	1.26623	1.19847	1.99543	2.04055	2.00788	2.63327		3.16447	2.27591	2.15808	2.05934	1.38707	0.963345	1.17177
	3.16792	2.01577	1.86036	1.90514	1.36549	1.31736	0.863998	0.956603	1.0203	1.6454	1.45423	1.60382	2.59093		3.16792	1.76583	1.74811	1.90988	1.24587	0.733214	1.15718	1.04433	1.14006	1.37654	1.43327	1.38381	1.90155		3.16792	2.91188	2.82463	2.99686	2.24768	1.24715	1.31228	1.29916	1.17914	2.00637	2.1108	2.04413	2.59093		3.16792	2.28799	2.11891	2.05538	1.34886	0.944231	1.13818
	3.17137	2.00224	1.80604	1.84992	1.32688	1.29019	0.880939	0.946569	1.02355	1.60698	1.4575	1.53727	2.52743		3.17137	1.79132	1.62876	1.93045	1.23875	0.705675	1.11646	1.01703	1.14346	1.39007	1.43978	1.38725	1.85429		3.17137	2.97969	2.79656	2.93496	2.18168	1.26682	1.34117	1.26257	1.19074	1.95895	2.14592	2.00788	2.52743		3.17137	2.27994	2.08366	2.03954	1.35268	0.906003	1.15684
	3.17483	2.05974	1.81283	1.81541	1.28827	1.34112	0.840281	0.986706	1.03005	1.58778	1.49345	1.52396	2.53166		3.17483	1.77675	1.61823	1.94074	1.23519	0.719444	1.147	1.00679	1.11964	1.37316	1.43327	1.40791	1.81066		3.17483	2.95709	2.77902	3.01507	2.1778	1.24715	1.33704	1.22963	1.14821	1.90788	2.11431	2.03326	2.53166		3.17483	2.40481	2.08758	2.01974	1.34122	0.890712	1.14191
	3.17828	1.99886	1.78228	1.82231	1.28125	1.3581	0.884328	0.986706	1.03655	1.58137	1.48691	1.52729	2.5867		3.17828	1.71486	1.60419	1.91331	1.26723	0.740098	1.1504	1.03751	1.09581	1.3833	1.49516	1.40102	1.79611		3.17828	2.91188	2.76147	3.04056	2.15839	1.21961	1.33704	1.16742	1.12115	1.96625	2.20562	2.07312	2.5867		3.17828	2.3887	2.1385	1.97618	1.3374	0.913649	1.13072
	3.18174	1.94136	1.77888	1.76709	1.26019	1.3547	0.884328	1.02015	1.08204	1.56217	1.52613	1.46407	2.55706		3.18174	1.64568	1.58313	1.89273	1.26367	0.71256	1.16058	1.03751	1.10943	1.42051	1.47887	1.43889	1.74158		3.18174	2.87045	2.64919	3.02599	2.2205	1.20387	1.31641	1.13814	1.14048	1.91153	2.19157	2.05863	2.55706		3.18174	2.40884	2.13066	1.92469	1.3374	0.925117	1.1046
	3.18519	1.92783	1.74833	1.77744	1.22157	1.36149	0.904657	1.00343	1.16003	1.51415	1.46404	1.38754	2.54013		3.18519	1.63476	1.57611	1.84473	1.27791	0.698791	1.17754	1.03068	1.10943	1.42727	1.50167	1.44577	1.74521		3.18519	2.85915	2.63165	3.01507	2.21274	1.21174	1.31641	1.16376	1.11728	1.88599	2.12133	2.02238	2.54013		3.18519	2.40481	2.13066	1.92865	1.33358	0.921294	1.07101
	3.18864	1.87372	1.75851	1.7878	1.23912	1.37168	0.894492	1.02684	1.16003	1.51735	1.49998	1.37423	2.54436		3.18864	1.64568	1.51994	1.83787	1.23163	0.736656	1.16058	1.03751	1.13325	1.4408	1.48213	1.46987	1.72703		3.18864	2.86291	2.63515	3.01871	2.22439	1.1842	1.37006	1.1784	1.10569	1.90423	2.10377	2.055	2.54436		3.18864	2.41689	2.1385	1.96825	1.24951	0.86013	1.06355
	3.1921	1.84328	1.71777	1.73948	1.25667	1.39884	0.884328	1.0536	1.17952	1.50455	1.49672	1.35426	2.46392		3.1921	1.58379	1.44623	1.80358	1.22452	0.767637	1.16736	1.07164	1.09581	1.43065	1.47561	1.39758	1.65068		3.1921	2.87045	2.5755	3.07697	2.31755	1.14879	1.38656	1.22231	1.08249	1.91882	2.14943	2.03688	2.46392		3.1921	2.42495	2.19333	1.94449	1.19601	0.821902	1.03742
	3.19555	1.83313	1.75851	1.79815	1.2321	1.42261	0.877551	1.04357	1.14053	1.51415	1.51959	1.31433	2.39619		3.19555	1.52553	1.42868	1.78301	1.27435	0.736656	1.15718	1.01362	1.10262	1.41712	1.43978	1.38725	1.61796		3.19555	2.76874	2.50533	3.05877	2.35637	1.12912	1.37831	1.17474	1.0361	1.88964	2.1108	1.98614	2.39619		3.19555	2.42495	2.21683	1.88113	1.16162	0.802788	1.02996
	3.19901	1.8196	1.7687	1.75328	1.21455	1.42261	0.874163	1.07033	1.16328	1.55897	1.58822	1.30435	2.32422		3.19901	1.53645	1.40762	1.74529	1.29927	0.746983	1.12325	0.982903	1.11964	1.42389	1.43327	1.42512	1.58887		3.19901	2.78381	2.50182	3.10975	2.37578	1.06617	1.33292	1.18206	1.04383	1.9553	2.11782	1.99339	2.32422		3.19901	2.43703	2.20116	1.88509	1.15016	0.787496	0.985179
	3.20246	1.82298	1.7008	1.69806	1.23561	1.40224	0.863998	1.11381	1.17952	1.52375	1.58168	1.33763	2.18874		3.20246	1.55466	1.40762	1.72129	1.24587	0.736656	1.10967	0.945362	1.12985	1.42051	1.43327	1.44233	1.57069		3.20246	2.74614	2.41059	3.06969	2.36414	1.03077	1.27927	1.20401	0.974241	1.9626	2.13889	1.97889	2.18874		3.20246	2.43301	2.27558	1.90885	1.2113	0.791319	0.970252
	3.20591	1.77563	1.63969	1.69806	1.28125	1.43619	0.819951	1.11046	1.17952	1.50455	1.58168	1.32764	2.17604		3.20591	1.50369	1.39709	1.70757	1.21384	0.791733	1.08931	0.928298	1.12985	1.43404	1.37789	1.47331	1.53433		3.20591	2.7612	2.32988	3.05148	2.39519	1.01896	1.26689	1.18572	0.978107	1.92612	2.0827	1.95714	2.17604		3.20591	2.41689	2.24816	1.83361	1.18837	0.787496	0.94413
	3.20937	1.74858	1.64988	1.69116	1.3339	1.47693	0.789457	1.09708	1.19252	1.53656	1.56207	1.35759	2.22261		3.20937	1.48548	1.42517	1.69386	1.18892	0.795175	1.14022	0.982903	1.13665	1.45771	1.3388	1.45954	1.52706		3.20937	2.716	2.32287	2.99686	2.42237	0.971754	1.23388	1.21499	0.954911	1.88234	2.02299	1.92453	2.22261		3.20937	2.42898	2.21291	1.84945	1.18073	0.791319	0.895618
	3.21282	1.72152	1.61593	1.65319	1.36198	1.48372	0.762351	1.07033	1.22827	1.55256	1.54573	1.37756	2.22685		3.21282	1.48912	1.39006	1.68357	1.19248	0.784849	1.14361	1.00679	1.17749	1.50844	1.34532	1.39758	1.5307		3.21282	2.68963	2.23514	2.90583	2.39908	0.971754	1.22562	1.28453	0.958777	1.99178	2.00894	1.88828	2.22685		3.21282	2.40481	2.16591	1.84945	1.16545	0.818079	0.925472
	3.21628	1.71137	1.55482	1.65665	1.34794	1.45656	0.762351	1.08705	1.22827	1.56217	1.55881	1.3709	2.16334		3.21628	1.48548	1.36198	1.63557	1.15332	0.764195	1.13343	1.02727	1.20472	1.48477	1.30948	1.40102	1.48707		3.21628	2.62559	2.18602	2.83664	2.38355	0.952082	1.25038	1.28819	0.974241	1.9626	1.97031	1.85566	2.16334		3.21628	2.3605	2.17375	1.76628	1.10049	0.810433	0.906813
	3.21973	1.66064	1.51748	1.68426	1.3339	1.53465	0.769128	1.09039	1.18927	1.61019	1.50652	1.39087	2.13794		3.21973	1.43815	1.35496	1.60814	1.16756	0.781406	1.12664	1.04092	1.18089	1.478	1.31926	1.39758	1.50524		3.21973	2.55025	2.16497	2.80751	2.30203	0.91274	1.2999	1.3321	0.947179	2.00272	1.9106	1.82667	2.13794		3.21973	2.34841	2.209	1.74648	1.07374	0.779851	0.925472
	3.22318	1.64373	1.51069	1.64974	1.35145	1.54484	0.76574	1.11046	1.18602	1.59738	1.59802	1.40418	2.10831		3.22318	1.42359	1.2988	1.56356	1.16044	0.777964	1.14361	1.06481	1.18089	1.48815	1.28994	1.40791	1.50524		3.22318	2.53142	2.11935	2.7274	2.29426	0.908806	1.31228	1.36138	0.954911	1.97354	1.9387	1.83029	2.10831		3.22318	2.36856	2.14241	1.74648	1.05081	0.779851	0.94413
	3.22664	1.59638	1.4394	1.62213	1.30582	1.56181	0.74541	1.13053	1.18602	1.62939	1.59149	1.42414	2.0067		3.22664	1.34349	1.3339	1.54299	1.17112	0.774522	1.18772	1.05457	1.20131	1.52874	1.27365	1.40791	1.47252		3.22664	2.52388	2.04917	2.68006	2.31755	0.91274	1.29578	1.34674	0.93558	1.92612	1.9387	1.79405	2.0067		3.22664	2.35647	2.10325	1.73064	1.07756	0.795142	0.940399
	3.23009	1.55241	1.48353	1.62558	1.3339	1.58558	0.731857	1.16398	1.19252	1.60378	1.57515	1.41416	1.994		3.23009	1.34349	1.37602	1.52927	1.164	0.767637	1.1979	1.00338	1.25236	1.55241	1.27039	1.432	1.51615		3.23009	2.41464	1.96847	2.52348	2.23603	0.904872	1.27514	1.31014	0.900786	1.96989	1.86495	1.77593	1.994		3.23009	2.3041	2.03666	1.67916	1.0852	0.791319	0.932935
	3.23355	1.51183	1.45977	1.60833	1.33741	1.67725	0.782681	1.18739	1.26401	1.60378	1.59149	1.44743	2.0321		3.23355	1.37261	1.34443	1.47098	1.15332	0.760752	1.17754	1.04775	1.26938	1.593	1.29645	1.41824	1.49434		3.23355	2.37697	1.96145	2.49071	2.23215	0.893069	1.29578	1.33942	0.931714	2.05744	1.90709	1.77955	2.0321		3.23355	2.27591	2.00533	1.68708	1.05081	0.787496	0.92174
	3.237	1.50844	1.44619	1.60142	1.3339	1.74855	0.789457	1.20746	1.29325	1.58778	1.53266	1.49402	2.0321		3.237	1.30708	1.36549	1.44698	1.12841	0.781406	1.1979	1.07846	1.25576	1.55579	1.28668	1.38381	1.52342		3.237	2.27526	1.88075	2.42881	2.1351	0.885201	1.28752	1.37236	0.904652	1.96989	1.87197	1.76505	2.0321		3.237	2.24368	1.974	1.64351	1.02406	0.787496	0.940399
	3.24045	1.46448	1.43261	1.6601	1.33741	1.81306	0.782681	1.19743	1.31925	1.6518	1.50979	1.4674	2.02364		3.24045	1.25975	1.37602	1.42298	1.16044	0.795175	1.26238	1.07846	1.27618	1.52874	1.28668	1.3907	1.49797		3.24045	2.21499	1.85619	2.305	2.09628	0.897003	1.32466	1.32844	0.920116	1.92977	1.81578	1.70344	2.02364		3.24045	2.27188	1.93875	1.60391	1.00878	0.76456	0.947862
	3.24391	1.44756	1.42582	1.63939	1.30231	1.77911	0.830116	1.26432	1.303	1.68061	1.49672	1.47738	1.9686		3.24391	1.25611	1.33039	1.40926	1.1996	0.760752	1.24541	1.12966	1.27958	1.52535	1.35183	1.37348	1.49434		3.24391	2.13965	1.83163	2.19212	2.0924	0.893069	1.30403	1.33942	0.87759	1.92977	1.8228	1.64545	1.9686		3.24391	2.26785	1.9035	1.63955	0.974389	0.76456	0.981448
	3.24736	1.43065	1.37829	1.62558	1.31635	1.84022	0.836893	1.31115	1.303	1.70622	1.4673	1.47738	1.87546		3.24736	1.24518	1.30582	1.38869	1.22808	0.788291	1.24202	1.09894	1.27618	1.51521	1.39092	1.35283	1.49434		3.24736	2.07561	1.7018	2.14114	2.08075	0.893069	1.30816	1.30648	0.912384	1.92612	1.87197	1.6237	1.87546		3.24736	2.23965	1.91133	1.57619	0.962926	0.760737	1.0113
	3.25082	1.33934	1.35453	1.61868	1.2988	1.8606	0.843669	1.35129	1.29975	1.6614	1.48364	1.4441	1.76116		3.25082	1.24882	1.34794	1.35097	1.25655	0.764195	1.26238	1.0887	1.23875	1.51859	1.40069	1.40447	1.45071		3.25082	2.02287	1.69829	2.09016	2.10404	0.94028	1.31228	1.26989	0.920116	1.87505	1.89655	1.59833	1.76116		3.25082	2.17118	1.82516	1.4851	0.951462	0.772205	0.951594
	3.25427	1.32242	1.33077	1.57727	1.33741	1.91492	0.819951	1.39477	1.34524	1.70302	1.4575	1.42081	1.66802		3.25427	1.23062	1.35145	1.34754	1.29927	0.75731	1.27935	1.04433	1.24896	1.50168	1.41372	1.43889	1.3998		3.25427	1.99274	1.64215	2.07195	2.06522	0.94028	1.29165	1.34674	0.908518	1.84586	1.87899	1.57659	1.66802		3.25427	2.2034	1.74683	1.49302	0.962926	0.753091	0.951594
	3.25772	1.32242	1.26287	1.57036	1.39709	1.84362	0.799622	1.38473	1.38748	1.69662	1.4673	1.39419	1.65108		3.25772	1.23426	1.29178	1.34069	1.27079	0.726329	1.3031	1.03068	1.2932	1.49491	1.38766	1.39758	1.37435		3.25772	1.99274	1.60004	1.98456	2.10016	0.948148	1.25864	1.30282	0.904652	1.82762	1.92465	1.61283	1.65108		3.25772	2.18326	1.65675	1.51282	1.00114	0.745446	0.962789
	3.26118	1.26155	1.21534	1.58417	1.40411	1.86399	0.813175	1.47839	1.38424	1.72223	1.41175	1.42081	1.54524		3.26118	1.19785	1.27423	1.37155	1.26723	0.729771	1.28953	1.0341	1.30681	1.48139	1.44955	1.40791	1.32345		3.26118	1.90986	1.58951	1.91901	2.07299	0.936346	1.26689	1.25525	0.889188	1.87869	1.88602	1.59471	1.54524		3.26118	2.17923	1.66066	1.47322	0.985852	0.753091	0.966521
	3.26463	1.24125	1.22213	1.58072	1.43921	1.89115	0.843669	1.49177	1.41998	1.69342	1.41502	1.47072	1.52831		3.26463	1.19057	1.22508	1.34754	1.32063	0.722887	1.24881	1.05799	1.31702	1.49153	1.45932	1.38725	1.38163		3.26463	1.80439	1.55793	1.85347	2.04193	0.916674	1.22562	1.25891	0.869858	1.8641	1.84738	1.54759	1.52831		3.26463	2.15103	1.645	1.45342	0.997316	0.749268	0.94413
	3.26809	1.23449	1.15084	1.57727	1.47431	1.90473	0.863998	1.49846	1.48172	1.76064	1.40194	1.4674	1.45211		3.26809	1.18329	1.20402	1.38183	1.27435	0.736656	1.21487	1.0887	1.28639	1.51859	1.4691	1.39758	1.37799		3.26809	1.78555	1.52986	1.89352	2.00699	0.936346	1.22975	1.28087	0.881456	1.89693	1.81578	1.54397	1.45211		3.26809	2.12284	1.65675	1.43758	0.985852	0.733977	0.94413
	3.27154	1.22434	1.08634	1.54965	1.53399	1.85381	0.86061	1.55197	1.47197	1.78305	1.42809	1.47738	1.40554		3.27154	1.11775	1.15137	1.38526	1.27079	0.75731	1.25899	1.10577	1.33063	1.4983	1.43327	1.37693	1.32345		3.27154	1.76295	1.44916	1.80977	1.95265	0.924543	1.20499	1.27721	0.881456	1.85316	1.78065	1.54759	1.40554		3.27154	2.09867	1.61366	1.41778	1.02024	0.699572	0.929203
	3.27499	1.20405	1.02863	1.52204	1.56909	1.8606	0.870775	1.55197	1.52071	1.77344	1.43136	1.46407	1.39284		3.27499	1.13232	1.08116	1.37497	1.29927	0.760752	1.23523	1.08188	1.36126	1.52874	1.41046	1.38037	1.26528		3.27499	1.74035	1.40705	1.76243	1.95653	0.916674	1.2215	1.26623	0.91625	1.84586	1.77363	1.52585	1.39284		3.27499	2.11478	1.67241	1.39402	1.02406	0.672812	0.891886
	3.27845	1.18037	1.00486	1.42195	1.56558	1.88776	0.904657	1.60214	1.55645	1.71262	1.44116	1.47738	1.3886		3.27845	1.08134	1.04255	1.38183	1.31707	0.760752	1.23184	1.08188	1.32042	1.55579	1.43001	1.39758	1.27982		3.27845	1.71021	1.38951	1.74423	1.94488	0.908806	1.15547	1.30648	0.91625	1.83127	1.81578	1.5331	1.3886		3.27845	2.05033	1.61758	1.37421	0.993495	0.653698	0.925472
	3.2819	1.19052	0.964126	1.38399	1.60068	1.91832	0.904657	1.56535	1.58245	1.68701	1.43789	1.46407	1.3759		3.2819	1.05586	1.01798	1.32354	1.30639	0.75731	1.25899	1.05116	1.32383	1.59638	1.40721	1.37693	1.24346		3.2819	1.62734	1.33337	1.75879	1.88277	0.908806	1.18848	1.30282	0.943312	1.84222	1.79821	1.56209	1.3759		3.2819	1.96171	1.60191	1.37025	1.02788	0.626939	0.903081
	3.28536	1.18037	0.950547	1.37364	1.60068	1.9319	0.941928	1.56535	1.61494	1.63579	1.47711	1.49069	1.39284		3.28536	0.98668	0.979364	1.32011	1.32775	0.774522	1.29632	1.07164	1.33744	1.61329	1.40395	1.37693	1.24346		3.28536	1.63111	1.31231	1.77336	1.85171	0.959951	1.20499	1.34308	0.920116	1.86045	1.7947	1.5331	1.39284		3.28536	1.98991	1.57841	1.37817	1.02788	0.607825	0.862032
	3.28881	1.1939	0.943757	1.35638	1.62525	1.90473	0.97581	1.55197	1.67018	1.68381	1.49345	1.504	1.39707		3.28881	0.939349	0.884587	1.25154	1.27791	0.812387	1.3031	1.116	1.36807	1.593	1.39092	1.33562	1.26528		3.28881	1.5859	1.25617	1.72602	1.84007	0.916674	1.20086	1.34674	0.920116	1.84222	1.81226	1.47148	1.39707		3.28881	1.9456	1.598	1.40194	1.03171	0.604002	0.880691
	3.29226	1.16008	0.950547	1.30806	1.66387	1.94208	1.01986	1.58876	1.64743	1.6486	1.54247	1.52064	1.36744		3.29226	0.90294	0.867035	1.29954	1.25299	0.870906	1.35401	1.15355	1.35445	1.593	1.36486	1.28054	1.28346		3.29226	1.5181	1.20003	1.67504	1.83619	0.948148	1.17198	1.28453	0.927848	1.82762	1.82631	1.41349	1.36744		3.29226	1.90532	1.56275	1.42174	1.01642	0.607825	0.891886
	3.29572	1.13641	0.947152	1.32532	1.64982	1.96245	1.04019	1.659	1.65068	1.6454	1.55227	1.56389	1.3124		3.29572	0.877454	0.881076	1.27211	1.27791	0.915657	1.34043	1.18767	1.37487	1.57609	1.35834	1.25645	1.26891		3.29572	1.48796	1.16494	1.62406	1.77019	0.952082	1.14309	1.28453	0.931714	1.81668	1.79119	1.3555	1.3124		3.29572	1.87309	1.54316	1.3861	0.959104	0.596356	0.865764
	3.29917	1.13641	0.943757	1.28045	1.65333	2.02017	1.07068	1.61218	1.70917	1.63579	1.52286	1.55058	1.34627		3.29917	0.866531	0.870546	1.21725	1.28859	0.956964	1.38455	1.20474	1.36807	1.54226	1.30297	1.22202	1.2471		3.29917	1.44652	1.06669	1.59129	1.73525	1.00323	1.0977	1.2955	0.974241	1.7875	1.79119	1.35913	1.34627		3.29917	1.78044	1.51966	1.35441	0.920893	0.531369	0.847105
	3.30263	1.14993	0.88944	1.24594	1.65333	2.08468	1.07068	1.68911	1.72542	1.67101	1.50325	1.504	1.3505		3.30263	0.855608	0.870546	1.19324	1.32419	0.963849	1.42866	1.22522	1.42932	1.51521	1.32577	1.23579	1.17075		3.30263	1.45029	1.02459	1.54395	1.7469	1.04257	1.11833	1.2955	1.0129	1.79114	1.82982	1.32651	1.3505		3.30263	1.74419	1.51966	1.31085	0.878861	0.519901	0.888154
	3.30608	1.11611	0.858887	1.22868	1.63578	2.06771	1.11473	1.70249	1.73192	1.639	1.52613	1.504	1.30817		3.30608	0.826481	0.838953	1.11438	1.3491	0.967291	1.46938	1.24228	1.46676	1.46786	1.29971	1.26677	1.1562		3.30608	1.41262	1.04213	1.44199	1.73914	1.05831	1.0977	1.22597	1.02063	1.64887	1.84387	1.27214	1.30817		3.30608	1.72405	1.50008	1.31877	0.848292	0.57342	0.895618
	3.30953	1.09582	0.841913	1.22523	1.64631	2.10166	1.12489	1.71252	1.72867	1.63579	1.47711	1.52396	1.24043		3.30953	0.797354	0.863525	1.10409	1.3313	1.01548	1.47278	1.26276	1.42252	1.43742	1.33229	1.32873	1.1962		3.30953	1.35988	1.00704	1.39465	1.70808	1.07011	1.08532	1.20401	1.00517	1.63063	1.83685	1.2504	1.24043		3.30953	1.75225	1.48441	1.27917	0.81008	0.604002	0.903081
	3.31299	1.05523	0.824939	1.20452	1.66387	2.11184	1.13167	1.70583	1.72217	1.63579	1.49018	1.4674	1.18963		3.31299	0.7391	0.852994	1.09724	1.32775	1.00516	1.52368	1.34808	1.44974	1.41712	1.37137	1.31841	1.18893		3.31299	1.33728	1.00353	1.33275	1.73525	1.09371	1.06881	1.18572	0.981973	1.67076	1.80875	1.21778	1.18963		3.31299	1.67168	1.42175	1.28313	0.798617	0.61547	0.92174
	3.31644	1.01465	0.790991	1.23558	1.70599	2.08468	1.152	1.69914	1.72542	1.6614	1.49998	1.46074	1.11766		3.31644	0.742741	0.810871	1.05266	1.31707	1.04302	1.53047	1.38903	1.45655	1.36639	1.33229	1.2771	1.1562		3.31644	1.30715	0.933357	1.26356	1.70808	1.12912	1.10595	1.1601	1.03223	1.689	1.75607	1.18516	1.11766		3.31644	1.61529	1.40216	1.29897	0.806259	0.630762	0.873227
	3.3199	0.97068	0.770622	1.24594	1.7095	2.08129	1.18588	1.75266	1.79366	1.69662	1.50325	1.43745	1.06262		3.3199	0.728177	0.810871	1.09038	1.32775	1.07745	1.53386	1.41975	1.46335	1.37316	1.32577	1.3012	1.15984		3.3199	1.26571	0.915813	1.20894	1.6382	1.10158	1.08119	1.16376	0.985839	1.68535	1.74202	1.14892	1.06262		3.3199	1.64349	1.37866	1.29501	0.806259	0.665167	0.903081
	3.32335	0.933476	0.746858	1.24248	1.7446	2.06092	1.1791	1.73928	1.77741	1.71582	1.48691	1.42414	1.04569		3.32335	0.724536	0.817892	1.06638	1.31707	1.09121	1.53725	1.47094	1.41911	1.35625	1.28668	1.3012	1.11984		3.32335	1.164	0.880724	1.11791	1.6382	1.08978	1.0358	1.15278	0.993571	1.70359	1.71392	1.13442	1.04569		3.32335	1.56292	1.35908	1.27125	0.798617	0.672812	0.918008
	3.3268	0.882744	0.723095	1.24248	1.79023	2.1424	1.21976	1.79279	1.72217	1.69342	1.4477	1.42414	1.02875		3.3268	0.702691	0.782789	1.08695	1.41674	1.13596	1.53725	1.46412	1.42592	1.34272	1.32251	1.32529	1.08349		3.3268	1.11503	0.8316	1.07057	1.57609	1.08191	1.01104	1.14546	0.981973	1.67441	1.64719	1.21778	1.02875		3.3268	1.57904	1.32383	1.26729	0.821544	0.657521	0.914276
	3.33026	0.875979	0.668778	1.24248	1.75513	2.09487	1.23332	1.756	1.78066	1.6582	1.39541	1.43412	0.994884		3.33026	0.673564	0.786299	1.00809	1.43453	1.1222	1.49653	1.47777	1.43613	1.3461	1.34532	1.33562	1.06167		3.33026	1.07359	0.796511	1.01231	1.55668	1.09765	1.00278	1.15278	1.00904	1.64523	1.58397	1.19966	0.994884		3.33026	1.53473	1.2925	1.27917	0.833007	0.66899	0.936667
	3.33371	0.862451	0.699331	1.15275	1.85693	2.11524	1.29092	1.73259	1.84565	1.67101	1.34966	1.45076	0.965249		3.33371	0.651719	0.761727	1.00123	1.47013	1.15662	1.52029	1.48118	1.4021	1.3461	1.41372	1.35972	1.06167		3.33371	1.03216	0.743878	0.983175	1.54115	1.13699	0.990403	1.18572	1.0129	1.65252	1.50671	1.19241	0.965249		3.33371	1.5025	1.27291	1.27125	0.84447	0.684281	0.918008
	3.33717	0.848922	0.665383	1.11824	1.87448	2.09147	1.33496	1.78611	1.86514	1.6582	1.34966	1.43079	0.927147		3.33717	0.626232	0.719604	1.01837	1.50217	1.18072	1.49653	1.47777	1.47697	1.37654	1.45281	1.32529	1.09439		3.33717	0.994486	0.750896	0.91763	1.52951	1.14486	0.96977	1.18206	1.01677	1.63428	1.45754	1.15254	0.927147		3.33717	1.48639	1.26508	1.26333	0.882682	0.749268	0.906813
	3.34062	0.811718	0.685752	1.09753	1.90958	2.03715	1.37562	1.74597	1.87489	1.6646	1.36273	1.41748	0.910213		3.34062	0.57526	0.66695	0.990942	1.45589	1.2117	1.50332	1.49142	1.43953	1.36639	1.41698	1.33562	1.09803		3.34062	0.96435	0.726334	0.852085	1.46351	1.19994	0.928503	1.1418	1.02063	1.62334	1.41188	1.17791	0.910213		3.34062	1.45416	1.20242	1.26729	0.890324	0.741623	0.862032
	3.34407	0.825247	0.682357	1.06647	1.90256	2.07789	1.41628	1.77273	1.88464	1.69021	1.34312	1.44743	0.876344		3.34407	0.564337	0.656419	0.990942	1.49505	1.253	1.53725	1.49483	1.47016	1.3461	1.38766	1.33562	1.08349		3.34407	0.945515	0.673701	0.808389	1.4674	1.18814	0.93263	1.18938	1.07089	1.66711	1.447	1.16704	0.876344		3.34407	1.45416	1.17108	1.25541	0.913251	0.726332	0.843373
	3.34753	0.781279	0.678962	1.03886	1.8464	2.03036	1.46371	1.72255	1.89114	1.69021	1.33985	1.41416	0.876344		3.34753	0.567978	0.621317	0.946367	1.50573	1.27022	1.52368	1.48459	1.49058	1.39007	1.39092	1.29431	1.05076		3.34753	0.937981	0.659666	0.790182	1.42469	1.25895	0.940883	1.19304	1.14435	1.66711	1.42242	1.14529	0.876344		3.34753	1.41791	1.19067	1.26333	0.886503	0.7378	0.847105
	3.35098	0.811718	0.675567	1.0216	1.80779	2.02017	1.50437	1.76269	1.89764	1.69342	1.33005	1.43745	0.834009		3.35098	0.57526	0.596745	0.918936	1.52353	1.33218	1.54404	1.46753	1.49398	1.4036	1.3616	1.28743	1.0144		3.35098	0.877709	0.628086	0.768333	1.33541	1.30616	0.899616	1.19669	1.17141	1.63063	1.41188	1.14892	0.834009		3.35098	1.43805	1.18675	1.25937	0.871218	0.749268	0.828446
	3.35444	0.825247	0.668778	0.966377	1.79726	1.97603	1.53826	1.74931	1.8554	1.69662	1.30391	1.41748	0.812841		3.35444	0.57526	0.565153	0.901791	1.53064	1.3666	1.54743	1.5119	1.54163	1.42051	1.32903	1.2771	0.985317		3.35444	0.843806	0.614051	0.768333	1.28494	1.33764	0.862476	1.20401	1.13661	1.62699	1.42242	1.17066	0.812841		3.35444	1.45819	1.21025	1.22372	0.886503	0.791319	0.880691
	3.35789	0.8151	0.645014	0.935315	1.8464	2.03375	1.59924	1.75266	1.85215	1.68061	1.32351	1.40085	0.821308		3.35789	0.546133	0.544091	0.877789	1.50217	1.38381	1.57798	1.54944	1.6199	1.41036	1.30948	1.24612	0.992589		3.35789	0.832505	0.582471	0.728278	1.33153	1.40452	0.837716	1.20035	1.18301	1.61604	1.40837	1.19966	0.821308		3.35789	1.45014	1.15542	1.20392	0.894145	0.779851	0.8583
	3.36134	0.774515	0.63483	0.918058	1.8464	2.02017	1.6704	1.76938	1.89764	1.69021	1.29737	1.36757	0.762039		3.36134	0.527928	0.508988	0.833214	1.50217	1.37348	1.52029	1.5938	1.69477	1.41374	1.33554	1.24956	0.981681		3.36134	0.802369	0.561418	0.742843	1.22671	1.49501	0.862476	1.24427	1.2294	1.57956	1.38378	1.20691	0.762039		3.36134	1.43805	1.13975	1.2158	0.855934	0.776028	0.895618
	3.3648	0.76775	0.590697	0.873191	1.84289	1.94887	1.71783	1.78945	1.93338	1.72223	1.28757	1.39087	0.736637		3.3648	0.506083	0.551112	0.78521	1.51285	1.38381	1.52368	1.61087	1.7322	1.38669	1.30297	1.24956	0.985317		3.3648	0.791068	0.536856	0.731919	1.18789	1.57369	0.862476	1.3138	1.29126	1.55038	1.39432	1.14529	0.736637		3.3648	1.3736	1.16325	1.19204	0.825365	0.76456	0.906813
	3.36825	0.727164	0.563539	0.855934	1.8815	1.97603	1.75171	1.80283	1.92363	1.74784	1.28757	1.34761	0.723937		3.36825	0.502442	0.512499	0.788639	1.57692	1.38725	1.57798	1.62452	1.74582	1.40021	1.28342	1.25645	0.981681		3.36825	0.768466	0.508785	0.728278	1.17236	1.61303	0.850096	1.33942	1.31832	1.56862	1.38729	1.16704	0.723937		3.36825	1.3454	1.19067	1.14848	0.825365	0.795142	0.888154
	3.37171	0.717018	0.509222	0.886996	1.79023	1.98622	1.81609	1.86303	1.8489	1.76384	1.30064	1.2977	0.711236		3.37171	0.517006	0.477396	0.788639	1.59116	1.42512	1.63567	1.64841	1.76964	1.46109	1.21176	1.26677	0.967138		3.37171	0.715728	0.491241	0.702788	1.1646	1.64451	0.862476	1.34308	1.31445	1.51025	1.42593	1.15979	0.711236		3.37171	1.3454	1.17108	1.12472	0.802438	0.810433	0.929203
	3.37516	0.669668	0.516011	0.89735	1.78321	1.99301	1.86353	1.89314	1.8359	1.79905	1.32351	1.32099	0.668901		3.37516	0.49516	0.459845	0.774923	1.6054	1.432	1.7239	1.63817	1.76964	1.48139	1.16616	1.29431	0.919872		3.37516	0.70066	0.46317	0.70643	1.15295	1.68778	0.862476	1.36504	1.29512	1.49201	1.42242	1.15254	0.668901		3.37516	1.36152	1.14367	1.16828	0.77569	0.776028	0.932935
	3.37861	0.679814	0.505827	0.886996	1.7797	2.01678	1.90418	1.87307	1.85864	1.72863	1.29737	1.31433	0.643499		3.37861	0.502442	0.494947	0.761208	1.63031	1.46987	1.71372	1.66206	1.7254	1.48139	1.17593	1.26677	0.908964		3.37861	0.655456	0.456152	0.688223	1.14131	1.71926	0.903743	1.40895	1.31059	1.47377	1.38378	1.14529	0.643499		3.37861	1.30915	1.14367	1.21184	0.771869	0.791319	0.981448
	3.38207	0.602024	0.492248	0.873191	1.83587	1.97603	1.88386	1.85969	1.8489	1.71582	1.29084	1.30102	0.639266		3.38207	0.447829	0.456334	0.733777	1.64811	1.57314	1.69675	1.6996	1.7288	1.52197	1.23456	1.21858	0.923508		3.38207	0.632854	0.414046	0.677298	1.09861	1.82155	0.878983	1.47117	1.31832	1.50296	1.33812	1.15254	0.639266		3.38207	1.24873	1.14367	1.196	0.768048	0.791319	1.00384
	3.38552	0.588496	0.495642	0.855934	1.89554	1.98962	1.92113	1.94331	1.88139	1.70942	1.31044	1.26442	0.622331		3.38552	0.440547	0.449314	0.740635	1.66591	1.58002	1.73408	1.74397	1.7322	1.47462	1.20525	1.22891	0.919872		3.38552	0.572583	0.378957	0.644526	1.10249	1.79794	0.841843	1.50044	1.33765	1.52484	1.33812	1.14167	0.622331		3.38552	1.19233	1.13975	1.17224	0.771869	0.795142	0.992643
	3.38898	0.537763	0.465089	0.855934	1.94118	1.93869	1.96856	1.94331	1.87489	1.69021	1.27776	1.21784	0.622331		3.38898	0.422343	0.435273	0.733777	1.70863	1.5697	1.7239	1.75421	1.70838	1.48139	1.21502	1.22202	0.934415		3.38898	0.549981	0.357904	0.626319	1.08696	1.88449	0.850096	1.53704	1.36858	1.55038	1.31705	1.13079	0.622331		3.38898	1.17219	1.1045	1.18808	0.84447	0.80661	1.0113
	3.39243	0.524235	0.437931	0.855934	1.93065	1.93869	2.03294	1.98679	1.92688	1.67101	1.28103	1.22449	0.626565		3.39243	0.407779	0.428252	0.689202	1.72642	1.57314	1.72729	1.79175	1.69137	1.50168	1.24433	1.2117	0.970774		3.39243	0.493476	0.354395	0.589905	1.06367	1.90416	0.90787	1.5407	1.39177	1.49566	1.30652	1.13442	0.626565		3.39243	1.15608	1.081	1.1762	0.798617	0.802788	0.955326
	3.39588	0.480267	0.437931	0.862837	1.86395	1.87418	2.02616	1.99683	1.91063	1.6486	1.2745	1.30768	0.609631		3.39588	0.385934	0.39666	0.620624	1.74778	1.63166	1.74765	1.79175	1.60969	1.4983	1.27039	1.22547	0.952594		3.39588	0.470874	0.333342	0.568057	1.05979	1.94744	0.92025	1.57364	1.42657	1.47012	1.31705	1.14892	0.609631		3.39588	1.07955	1.13975	1.19996	0.787153	0.814256	1.01503
	3.39934	0.473502	0.44472	0.835226	1.85693	1.83343	2.03633	2.00686	1.91713	1.67421	1.30717	1.32432	0.601164		3.39934	0.393216	0.375598	0.620624	1.75846	1.66952	1.78837	1.75421	1.57566	1.46448	1.26388	1.23923	0.923508		3.39934	0.455806	0.340359	0.517077	1.09472	1.97498	0.928503	1.53704	1.4227	1.47012	1.33461	1.13442	0.601164		3.39934	1.05538	1.13192	1.18016	0.81008	0.86013	1.00757
	3.40279	0.449827	0.437931	0.831774	1.82885	1.81646	2.03294	2.02024	1.87164	1.68381	1.29737	1.28439	0.563062		3.40279	0.385934	0.351026	0.641198	1.67303	1.69706	1.78837	1.73032	1.53142	1.4983	1.29971	1.21858	0.861698		3.40279	0.410602	0.347377	0.480663	1.1219	1.94744	0.93263	1.50776	1.44976	1.49566	1.32056	1.13442	0.563062		3.40279	1.05538	1.12408	1.16432	0.81008	0.906003	1.00384
	3.40625	0.453209	0.437931	0.842128	1.76566	1.82325	2.05665	2.047	1.82615	1.69982	1.32025	1.28439	0.546128		3.40625	0.367729	0.329965	0.627482	1.59472	1.72804	1.7205	1.73714	1.52121	1.50844	1.28017	1.21514	0.858062		3.40625	0.391767	0.354395	0.451532	1.09861	1.97892	0.953263	1.49312	1.46909	1.49566	1.31003	1.13804	0.546128		3.40625	1.03926	1.1045	1.18016	0.836828	0.875421	1.0225
	3.4097	0.456592	0.431141	0.786907	1.80077	1.77571	2.08037	2.05034	1.87489	1.69342	1.27123	1.27108	0.533427		3.4097	0.320398	0.340496	0.596622	1.55912	1.71427	1.6696	1.73032	1.54843	1.45095	1.28017	1.21514	0.865334		3.4097	0.395534	0.336851	0.41876	1.07143	1.99859	0.936756	1.56266	1.53482	1.53579	1.29949	1.12355	0.533427		3.4097	0.986898	1.1045	1.18808	0.897966	0.917472	1.00757
	3.41315	0.459974	0.403982	0.759296	1.80779	1.73497	2.08376	2.03027	1.8359	1.6422	1.26796	1.27441	0.541894		3.41315	0.320398	0.344006	0.555476	1.53064	1.77279	1.66621	1.77127	1.47356	1.43742	1.33229	1.24268	0.883513		3.41315	0.380466	0.312289	0.400553	1.0792	2.00252	0.961516	1.59559	1.54255	1.51755	1.34515	1.1163	0.541894		3.41315	0.942588	1.07708	1.12868	0.917072	0.932763	1.04489
	3.41661	0.402477	0.36664	0.728234	1.77268	1.69423	2.06682	2.05034	1.8294	1.67741	1.26469	1.25444	0.512259		3.41661	0.305834	0.312414	0.576049	1.55556	1.83131	1.69336	1.77469	1.52461	1.46448	1.32577	1.26333	0.861698		3.41661	0.380466	0.291235	0.389629	1.05979	1.96711	0.949136	1.59925	1.52708	1.53214	1.38027	1.09455	0.512259		3.41661	0.966757	1.07708	1.08511	0.939999	0.99775	1.05981
	3.42006	0.395713	0.35985	0.700623	1.75162	1.718	2.09731	2.08379	1.79691	1.6614	1.24182	1.2611	0.520726		3.42006	0.324039	0.322944	0.562334	1.55556	1.80033	1.68657	1.72349	1.52801	1.46448	1.29971	1.27366	0.80716		3.42006	0.354097	0.294744	0.360498	1.0559	1.93957	0.949136	1.58095	1.56574	1.45188	1.35569	1.1018	0.520726		3.42006	0.942588	1.04967	1.097	0.970568	1.00922	1.06728
	3.42352	0.37542	0.322507	0.645402	1.69195	1.70781	2.07698	2.05034	1.76116	1.62299	1.16665	1.2611	0.508026		3.42352	0.298553	0.312414	0.558905	1.56268	1.84508	1.66281	1.76786	1.56545	1.44418	1.30948	1.28054	0.810796		3.42352	0.35033	0.287727	0.342291	1.06367	2.01826	1.00691	1.65781	1.51935	1.38622	1.36973	1.0873	0.508026		3.42352	0.934532	1.00658	1.07719	1.01642	1.01686	1.06355
	3.42697	0.348362	0.336086	0.645402	1.69897	1.7146	2.06004	2.02024	1.72217	1.57817	1.15685	1.33097	0.503792		3.42697	0.280348	0.319434	0.528045	1.51285	1.90016	1.70354	1.71667	1.56885	1.45095	1.30297	1.31152	0.821704		3.42697	0.35033	0.280709	0.31316	1.05979	1.93957	1.01929	1.67244	1.51549	1.34974	1.38378	1.09455	0.503792		3.42697	0.918419	0.975249	1.04947	1.0126	1.00922	1.11579
	3.43042	0.317923	0.322507	0.635048	1.65333	1.72139	2.11425	1.96003	1.68968	1.58778	1.09476	1.2977	0.495325		3.43042	0.265785	0.322944	0.555476	1.49861	1.92426	1.74086	1.66206	1.53482	1.45095	1.30297	1.30808	0.788981		3.43042	0.335262	0.270182	0.280387	1.07531	1.99465	1.00691	1.6761	1.46523	1.34609	1.41188	1.07643	0.495325		3.43042	0.857997	0.959582	1.05739	1.05081	1.02833	1.19043
	3.43388	0.311159	0.319112	0.617791	1.62174	1.71121	2.12103	1.90317	1.66693	1.58778	1.05554	1.21784	0.457223		3.43388	0.258503	0.336985	0.579478	1.49149	1.91049	1.73747	1.60404	1.56885	1.40021	1.24108	1.31152	0.788981		3.43388	0.323961	0.273691	0.258539	1.08696	2.00645	1.01104	1.7127	1.47683	1.36433	1.36622	1.04019	0.457223		3.43388	0.866053	0.924332	1.00987	1.04317	1.10479	1.1643
	3.43733	0.290866	0.291954	0.593632	1.62174	1.76213	2.17185	1.94665	1.62469	1.51735	1.04574	1.19787	0.474157		3.43733	0.236658	0.322944	0.589765	1.46657	1.90704	1.76462	1.60063	1.63692	1.39007	1.25411	1.253	0.781709		3.43733	0.31266	0.259656	0.247614	1.08308	1.97498	1.03992	1.72002	1.50389	1.35339	1.34515	1.03294	0.474157		3.43733	0.853969	0.920415	1.00195	1.05081	1.20036	1.17177
	3.44079	0.307777	0.288559	0.555667	1.62174	1.76553	2.16847	1.87307	1.65718	1.45973	1.0294	1.18789	0.495325		3.44079	0.218453	0.315924	0.558905	1.50573	1.86229	1.76801	1.645	1.66074	1.36977	1.2085	1.25989	0.767166		3.44079	0.316427	0.252638	0.218483	1.0559	2.09694	1.07294	1.76759	1.48456	1.34245	1.32056	1.02569	0.495325		3.44079	0.837856	0.885165	1.02571	1.09284	1.22712	1.23147
	3.44424	0.29763	0.308928	0.531507	1.6428	1.7146	2.19557	1.86638	1.66043	1.3861	1.0392	1.18124	0.52496		3.44424	0.214812	0.344006	0.545189	1.49861	1.84164	1.80195	1.61769	1.65393	1.35963	1.21828	1.23235	0.730807		3.44424	0.282524	0.238603	0.192994	0.997674	2.10481	1.07706	1.82981	1.44976	1.30961	1.33812	1.04381	0.52496		3.44424	0.8298	0.873415	1.01383	1.08902	1.27681	1.27252
	3.44769	0.253662	0.302138	0.528056	1.59015	1.67046	2.1312	1.78276	1.61169	1.33489	1.07842	1.15462	0.508026		3.44769	0.214812	0.336985	0.541761	1.47013	1.89672	1.76123	1.645	1.65733	1.35625	1.22153	1.23235	0.698084		3.44769	0.286291	0.231585	0.185711	1.0132	2.17169	1.14722	1.79321	1.45363	1.28408	1.29949	1.03294	0.508026		3.44769	0.849941	0.861666	1.00987	1.09667	1.28064	1.30611
	3.45115	0.223223	0.285164	0.521153	1.61121	1.61953	2.11764	1.75266	1.5792	1.34769	1.05881	1.0914	0.486858		3.45115	0.218453	0.326455	0.541761	1.48793	1.85541	1.69336	1.65182	1.68796	1.3461	1.17267	1.17383	0.650818		3.45115	0.27499	0.224567	0.174787	0.9705	2.15989	1.16372	1.79687	1.48069	1.29137	1.20818	1.00032	0.486858		3.45115	0.882166	0.873415	1.02571	1.11195	1.31887	1.34716
	3.4546	0.223223	0.288559	0.514251	1.59366	1.5754	2.11764	1.75935	1.53046	1.31248	1.03267	1.08141	0.474157		3.4546	0.20389	0.301883	0.504043	1.40962	1.79689	1.65263	1.62452	1.67435	1.30551	1.14335	1.13941	0.65809		3.4546	0.263689	0.210532	0.160221	0.954972	2.18743	1.18023	1.84445	1.49229	1.2476	1.15549	1.04743	0.474157		3.4546	0.862025	0.861666	1.02175	1.16927	1.33416	1.33969
	3.45806	0.21984	0.26819	0.503897	1.55154	1.51089	2.08715	1.71252	1.52071	1.26126	1.0294	1.04814	0.436055		3.45806	0.189326	0.291352	0.490328	1.38826	1.8141	1.65603	1.66547	1.67775	1.26831	1.10752	1.14629	0.643547		3.45806	0.267456	0.200005	0.15658	0.958854	2.17956	1.25038	1.9213	1.44976	1.26219	1.14496	1.04019	0.436055		3.45806	0.910363	0.838166	0.990068	1.20748	1.44119	1.36955
	3.46151	0.21984	0.247821	0.517702	1.55154	1.47693	2.09393	1.7259	1.49796	1.24845	1.07842	1.02152	0.448756		3.46151	0.20389	0.280821	0.466326	1.38114	1.79345	1.65603	1.64158	1.67775	1.29875	1.10101	1.11531	0.629003		3.46151	0.248621	0.18597	0.149297	0.95109	2.16776	1.26689	1.93594	1.48842	1.26949	1.11335	1.05106	0.448756		3.46151	0.914391	0.877332	1.03363	1.21894	1.45649	1.43672
	3.46496	0.213076	0.213873	0.500445	1.48484	1.44638	2.14136	1.76604	1.47847	1.27406	1.08496	1.01819	0.414888		3.46496	0.207531	0.280821	0.473183	1.3669	1.73493	1.59155	1.66206	1.68456	1.24125	1.09124	1.09121	0.578101		3.46496	0.241087	0.182461	0.138373	0.962736	2.14809	1.32054	2.02377	1.48456	1.27678	1.10632	1.03656	0.414888		3.46496	0.902307	0.904749	1.03363	1.18837	1.52147	1.45165
	3.46842	0.206312	0.237637	0.514251	1.51994	1.42261	2.03971	1.77607	1.46872	1.26446	1.12744	0.988246	0.410654		3.46842	0.196608	0.277311	0.442324	1.31707	1.7487	1.59155	1.66547	1.68116	1.19052	1.06192	1.09466	0.549014		3.46842	0.256155	0.168425	0.13109	0.943326	2.09694	1.33292	2.06036	1.52708	1.2476	1.02554	1.01844	0.410654		3.46842	0.918419	0.873415	1.06531	1.24187	1.54823	1.47404
	3.47187	0.206312	0.220663	0.500445	1.55856	1.38187	2.016	1.77607	1.46872	1.22925	1.12417	0.998229	0.414888		3.47187	0.182044	0.26678	0.425179	1.29927	1.70739	1.57119	1.70984	1.66414	1.1939	1.09775	1.08089	0.516292		3.47187	0.244854	0.140354	0.138373	0.885096	2.08514	1.39069	2.05305	1.54255	1.20747	1.03257	1.01119	0.414888		3.47187	0.926476	0.834249	1.08511	1.30683	1.56352	1.50762
	3.47533	0.21984	0.224057	0.503897	1.49186	1.32075	1.97195	1.72924	1.45572	1.25165	1.06862	1.00156	0.364085		3.47533	0.171122	0.26678	0.408035	1.27791	1.73837	1.54065	1.72008	1.59948	1.16008	1.06843	1.11187	0.512656		3.47533	0.244854	0.133337	0.152938	0.865686	2.0812	1.38656	2.09696	1.46136	1.20382	1.04662	1.02931	0.364085		3.47533	0.914391	0.806832	1.06927	1.36797	1.54441	1.54494
	3.47878	0.192783	0.224057	0.510799	1.40411	1.31396	1.95501	1.71587	1.46547	1.21964	1.03267	0.968282	0.351384		3.47878	0.178403	0.235188	0.397748	1.24231	1.79001	1.49993	1.72008	1.56545	1.11273	1.06192	1.06712	0.530835		3.47878	0.229786	0.129828	0.15658	0.846276	2.03793	1.39894	2.04939	1.46523	1.18558	1.08876	1.04019	0.351384		3.47878	0.882166	0.806832	1.05343	1.37179	1.58264	1.57479
	3.48223	0.189401	0.179925	0.490091	1.35847	1.2868	1.90418	1.65231	1.45572	1.22605	0.947702	0.964954	0.317516		3.48223	0.171122	0.214126	0.370317	1.22452	1.82443	1.48975	1.76786	1.6199	1.062	1.01632	1.07056	0.527199		3.48223	0.229786	0.126319	0.15658	0.877332	2.03006	1.40307	2.02743	1.48842	1.17464	1.08174	1.01844	0.317516		3.48223	0.87411	0.798999	1.00591	1.4291	1.63616	1.59718
	3.48569	0.182637	0.17653	0.496994	1.35496	1.31736	1.95162	1.67238	1.46547	1.21004	0.888879	0.978264	0.309049		3.48569	0.16384	0.217636	0.360031	1.24587	1.82443	1.52029	1.73714	1.55184	1.04847	0.996771	1.02581	0.498112		3.48569	0.199651	0.119301	0.15658	0.865686	1.9199	1.47735	2.02743	1.50775	1.20018	1.10984	1.00757	0.309049		3.48569	0.837856	0.775499	0.997988	1.47496	1.63998	1.65316
	3.48914	0.196165	0.173135	0.483188	1.2988	1.29698	1.97534	1.67238	1.43298	1.16842	0.869271	0.971609	0.300582		3.48914	0.141995	0.207106	0.349744	1.22096	1.84852	1.57798	1.69278	1.54163	1.01803	0.990256	1.01204	0.46539		3.48914	0.199651	0.12281	0.160221	0.85404	1.91597	1.52274	2.03109	1.52708	1.16734	1.13793	1.03294	0.300582		3.48914	0.797575	0.744166	0.958386	1.50171	1.73555	1.6457
	3.4926	0.196165	0.166346	0.48664	1.27774	1.2834	2.00922	1.62556	1.40048	1.17163	0.846396	0.961627	0.313283		3.4926	0.145635	0.200085	0.349744	1.2174	1.87262	1.58816	1.68595	1.56885	0.994355	0.993514	1.00516	0.421759		3.4926	0.199651	0.126319	0.152938	0.842394	1.90023	1.55989	2.06768	1.59667	1.15275	1.16954	0.982196	0.313283		3.4926	0.765349	0.744166	0.914823	1.50553	1.78142	1.7278
	3.49605	0.189401	0.169741	0.500445	1.24614	1.25285	2.02955	1.60549	1.37449	1.16842	0.852932	0.905061	0.317516		3.49605	0.141995	0.214126	0.356602	1.1996	1.82443	1.54743	1.68254	1.48377	0.997737	0.986999	0.974176	0.40358		3.49605	0.192117	0.126319	0.163863	0.826866	1.85302	1.58465	2.02743	1.6044	1.1491	1.15901	0.985821	0.317516		3.49605	0.712983	0.716749	0.922743	1.50171	1.76231	1.75392
	3.4995	0.186019	0.179925	0.48664	1.20051	1.20871	2.05327	1.57204	1.34849	1.17483	0.80718	0.908388	0.296348		3.4995	0.127431	0.200085	0.349744	1.16044	1.82099	1.53725	1.61087	1.41911	0.953769	0.960939	1.01204	0.381765		3.4995	0.192117	0.12281	0.178428	0.819102	1.83335	1.5929	1.99083	1.55415	1.10898	1.14847	0.964075	0.296348		3.4995	0.672702	0.657999	0.87126	1.52845	1.85406	1.79497
	3.50296	0.192783	0.18332	0.459029	1.17243	1.1442	2.05665	1.48173	1.33874	1.14602	0.787573	0.818548	0.304815		3.50296	0.112867	0.193065	0.329171	1.1462	1.79345	1.48975	1.60404	1.4055	0.950387	0.944652	0.974176	0.385401		3.50296	0.184583	0.12281	0.182069	0.819102	1.84122	1.65067	1.92862	1.56574	1.0725	1.15198	0.953202	0.304815		3.50296	0.660617	0.618833	0.847498	1.54374	1.85788	1.78004
	3.50641	0.186019	0.145977	0.431418	1.09871	1.10685	2.04988	1.44494	1.303	1.1076	0.771233	0.821875	0.292115		3.50641	0.112867	0.179023	0.3326	1.17468	1.79001	1.40491	1.58698	1.42252	0.950387	0.938137	0.981061	0.389037		3.50641	0.165748	0.119301	0.189352	0.83463	1.82548	1.67543	1.96521	1.58121	1.04331	1.16954	0.974948	0.292115		3.50641	0.636448	0.587499	0.811856	1.51317	1.89993	1.81363
	3.50987	0.182637	0.139187	0.393453	1.04957	1.09327	2.03971	1.46501	1.23476	1.07879	0.764697	0.798583	0.283648		3.50987	0.109227	0.175513	0.339458	1.11417	1.85197	1.38794	1.5665	1.42252	0.947005	0.944652	0.95008	0.381765		3.50987	0.158214	0.112284	0.189352	0.830748	1.76647	1.69607	1.94692	1.54255	1.04331	1.16252	0.964075	0.283648		3.50987	0.588111	0.587499	0.776213	1.52463	1.95345	1.86587
	3.51332	0.165726	0.118818	0.386551	1.05308	1.04234	1.9855	1.45497	1.22827	1.00837	0.748358	0.742017	0.275181		3.51332	0.105586	0.179023	0.322313	1.09637	1.80722	1.36419	1.51872	1.37828	0.967298	0.938137	0.915657	0.35995		3.51332	0.146913	0.0947392	0.160221	0.838512	1.73499	1.72495	1.94326	1.61214	0.995891	1.11335	0.967699	0.275181		3.51332	0.576026	0.595333	0.776213	1.5361	1.9611	1.91065
	3.51677	0.162344	0.101844	0.386551	1.07414	1.00499	2.016	1.41149	1.16003	0.985958	0.767965	0.732034	0.270947		3.51677	0.0910221	0.182534	0.342886	1.07857	1.77968	1.39812	1.44705	1.34424	0.967298	0.925108	0.895003	0.352678		3.51677	0.15068	0.0771949	0.152938	0.857922	1.69565	1.73733	1.97985	1.6392	0.952115	1.07823	0.953202	0.270947		3.51677	0.559914	0.595333	0.744531	1.53992	1.97256	1.88453
	3.52023	0.152197	0.101844	0.376197	1.07414	0.947274	2.00244	1.38473	1.13078	0.979556	0.784305	0.68545	0.266713		3.52023	0.0983039	0.179023	0.339458	1.08925	1.79345	1.36419	1.4061	1.27278	0.957151	0.902306	0.853695	0.352678		3.52023	0.15068	0.0701772	0.142014	0.830748	1.64451	1.74559	1.98717	1.616	0.959411	1.06418	0.93508	0.266713		3.52023	0.547829	0.563999	0.740571	1.58195	2.00697	1.87333
	3.52368	0.142051	0.0848703	0.345135	1.025	0.899741	1.91096	1.29777	1.07554	0.969952	0.790841	0.658831	0.249779		3.52368	0.101945	0.161472	0.339458	1.02518	1.73149	1.32007	1.38221	1.26938	0.930094	0.892533	0.84681	0.345406		3.52368	0.146913	0.0631595	0.13109	0.826866	1.66418	1.72495	1.98717	1.57734	0.882804	1.04662	0.938704	0.249779		3.52368	0.515604	0.524833	0.704928	1.56284	2.06813	1.87707
	3.52714	0.12514	0.0848703	0.331329	0.961813	0.896346	1.86691	1.25094	1.06905	0.928337	0.751626	0.648849	0.249779		3.52714	0.101945	0.157962	0.329171	1.01094	1.72116	1.26238	1.38562	1.22854	0.913183	0.863217	0.839926	0.363586		3.52714	0.128078	0.0561418	0.13109	0.85404	1.61303	1.72908	1.97985	1.56188	0.864564	1.0712	0.920583	0.249779		3.52714	0.483379	0.524833	0.720769	1.51317	2.02608	1.90692
	3.53059	0.118376	0.0916599	0.314072	0.951282	0.882765	1.87369	1.2476	1.03655	0.905929	0.751626	0.615574	0.224378		3.53059	0.0910221	0.154452	0.30174	1.03941	1.68329	1.22166	1.3549	1.1843	0.916565	0.850187	0.829599	0.363586		3.53059	0.116777	0.0491241	0.13109	0.850158	1.56189	1.73321	1.93228	1.53868	0.85362	1.02554	0.880715	0.224378		3.53059	0.507548	0.493499	0.72473	1.52845	2.01461	1.8808
	3.53404	0.111611	0.0916599	0.286462	0.895117	0.855603	1.79576	1.21081	1.02355	0.889923	0.702606	0.635539	0.211677		3.53404	0.0837404	0.119349	0.284596	1.02518	1.66952	1.23184	1.36514	1.1911	0.899654	0.859959	0.798618	0.338135		3.53404	0.101709	0.0350886	0.109242	0.826866	1.59336	1.73733	1.89568	1.55028	0.842677	1.02203	0.858969	0.211677		3.53404	0.495463	0.501333	0.740571	1.53992	2.01461	1.83975
	3.5375	0.101465	0.0848703	0.269205	0.838953	0.811464	1.75171	1.16063	1.00081	0.835504	0.673195	0.612247	0.19051		3.5375	0.0983039	0.12637	0.267451	1.00738	1.64543	1.22166	1.36173	1.16388	0.89289	0.863217	0.743541	0.309048		3.5375	0.0941748	0.0350886	0.0946761	0.822984	1.55402	1.71257	1.8847	1.58894	0.839029	1.0115	0.833598	0.19051		3.5375	0.499491	0.481749	0.756412	1.51317	2.00697	1.82482
	3.54095	0.101465	0.0882651	0.286462	0.814381	0.811464	1.69073	1.16398	0.93907	0.803492	0.660123	0.612247	0.198977		3.54095	0.101945	0.112328	0.257165	0.993139	1.68674	1.3065	1.33784	1.13665	0.855686	0.872989	0.764195	0.301776		3.54095	0.0941748	0.0385975	0.083752	0.79581	1.57762	1.70845	1.84079	1.57348	0.85362	0.951789	0.837223	0.198977		3.54095	0.467266	0.473916	0.736611	1.51699	2.07578	1.90692
	3.54441	0.0913183	0.0882651	0.258851	0.779279	0.753745	1.67717	1.17736	0.903327	0.813095	0.598032	0.59561	0.20321		3.54441	0.094663	0.105308	0.246878	0.964662	1.64887	1.3031	1.27641	1.0856	0.828629	0.863217	0.716002	0.283597		3.54441	0.0941748	0.0421063	0.0764692	0.768636	1.57762	1.7167	1.76759	1.58121	0.846325	0.951789	0.804604	0.20321		3.54441	0.443097	0.462166	0.708889	1.5361	2.05284	1.87707
	3.54786	0.0913183	0.0814754	0.269205	0.740666	0.753745	1.64668	1.11715	0.929322	0.787486	0.594765	0.5823	0.211677		3.54786	0.101945	0.105308	0.229734	0.975341	1.59724	1.26917	1.23887	1.04817	0.774515	0.801326	0.705675	0.272689		3.54786	0.0904078	0.0421063	0.0691864	0.760872	1.58549	1.70432	1.71636	1.64693	0.849973	0.937741	0.793731	0.211677		3.54786	0.443097	0.430833	0.700968	1.52081	1.95345	1.83228
	3.55131	0.0879361	0.0848703	0.245046	0.684502	0.75035	1.65346	1.0837	0.883831	0.793888	0.588229	0.598937	0.220144		3.55131	0.105586	0.112328	0.246878	0.993139	1.60756	1.24541	1.2218	1.0788	0.744075	0.781781	0.71256	0.261782		3.55131	0.0904078	0.0491241	0.0691864	0.714288	1.56976	1.7786	1.76394	1.616	0.813493	0.899107	0.775609	0.220144		3.55131	0.431013	0.395583	0.677206	1.51699	1.97256	1.84348
	3.55477	0.0811718	0.0814754	0.245046	0.677481	0.723188	1.56536	1.07033	0.841589	0.781084	0.545745	0.598937	0.198977		3.55477	0.101945	0.119349	0.21259	0.961102	1.60756	1.18094	1.25934	1.04817	0.7204	0.775266	0.719444	0.236331		3.55477	0.0753398	0.0561418	0.0801106	0.710406	1.49107	1.77035	1.72734	1.54255	0.802549	0.846425	0.753863	0.198977		3.55477	0.439069	0.368166	0.685127	1.57813	1.96874	1.83602
	3.55822	0.0811718	0.0746858	0.238143	0.603766	0.716397	1.57891	1.04691	0.825342	0.74267	0.516334	0.602265	0.198977		3.55822	0.0837404	0.108818	0.216018	0.921946	1.59035	1.14361	1.21498	1.02775	0.713636	0.781781	0.740098	0.21088		3.55822	0.0602719	0.0596506	0.0873934	0.694878	1.49107	1.81161	1.71636	1.57348	0.736886	0.82184	0.724868	0.198977		3.55822	0.398787	0.368166	0.700968	1.52845	1.93051	1.8808
	3.56168	0.084554	0.0746858	0.234692	0.589724	0.692631	1.57553	1.04357	0.857836	0.704256	0.493458	0.555681	0.198977		3.56168	0.0800995	0.108818	0.195445	0.939744	1.60068	1.14022	1.18085	1.02095	0.686578	0.755722	0.716002	0.21088		3.56168	0.0565049	0.0666684	0.083752	0.65994	1.40845	1.79098	1.66147	1.54255	0.718646	0.793743	0.71762	0.198977		3.56168	0.402815	0.419083	0.700968	1.5552	1.93434	1.88826
	3.56513	0.0913183	0.071291	0.23124	0.572173	0.675654	1.51793	1.00009	0.854587	0.713859	0.486923	0.529061	0.211677		3.56513	0.0728177	0.112328	0.178301	0.879231	1.56281	1.07913	1.14672	1.01754	0.662903	0.758979	0.709118	0.21088		3.56513	0.0640388	0.0771949	0.0728278	0.656058	1.38091	1.79511	1.69074	1.51549	0.733238	0.786719	0.732117	0.211677		3.56513	0.398787	0.411249	0.665326	1.6278	1.93434	1.87333
	3.56858	0.0879361	0.0678962	0.217435	0.544091	0.638307	1.44	0.976672	0.822093	0.653037	0.467315	0.522406	0.220144		3.56858	0.0728177	0.119349	0.185159	0.840075	1.53872	1.09949	1.12283	0.946076	0.629082	0.739435	0.702233	0.218151		3.56858	0.0565049	0.0771949	0.0728278	0.652176	1.38091	1.78273	1.67244	1.44203	0.736886	0.800768	0.739366	0.220144		3.56858	0.374618	0.399499	0.637604	1.61634	1.9611	1.86587
	3.57204	0.0913183	0.0577118	0.220886	0.551112	0.655283	1.45016	0.963293	0.809095	0.614623	0.460779	0.502442	0.228612		3.57204	0.0728177	0.122859	0.188588	0.818717	1.47331	1.09271	1.05457	0.92906	0.618935	0.723148	0.698791	0.221787		3.57204	0.0565049	0.0877215	0.0691864	0.652176	1.31403	1.78685	1.60291	1.41497	0.704054	0.779695	0.721244	0.228612		3.57204	0.378647	0.387749	0.598001	1.65837	1.96492	1.94797
	3.57549	0.101465	0.054317	0.220886	0.544091	0.67905	1.4095	0.923155	0.805846	0.601819	0.477119	0.489132	0.241312		3.57549	0.0473315	0.12637	0.198874	0.793799	1.41824	1.03502	1.02386	0.949479	0.588496	0.667771	0.688464	0.21088		3.57549	0.0602719	0.0877215	0.0619036	0.636648	1.26682	1.86526	1.57364	1.39564	0.689463	0.762134	0.732117	0.241312		3.57549	0.398787	0.407333	0.5782	1.7004	1.92669	1.92558
	3.57895	0.0879361	0.0475273	0.182921	0.52654	0.665469	1.40273	0.866294	0.805846	0.589014	0.457511	0.472495	0.237079		3.57895	0.0473315	0.119349	0.198874	0.754643	1.34939	0.96036	0.982903	0.918851	0.612171	0.661257	0.640271	0.1927		3.57895	0.0565049	0.0736861	0.0691864	0.613356	1.196	1.84463	1.56266	1.3995	0.663927	0.779695	0.710371	0.237079		3.57895	0.402815	0.415166	0.566319	1.72715	1.85023	1.87707
	3.5824	0.104847	0.0475273	0.17947	0.544091	0.675654	1.35868	0.816123	0.812345	0.544198	0.464047	0.472495	0.211677		3.5824	0.0436906	0.12637	0.185159	0.708368	1.30808	0.939999	1.00679	0.898432	0.608789	0.661257	0.629944	0.181793		3.5824	0.0452039	0.0701772	0.065545	0.605592	1.10945	1.87764	1.54802	1.35311	0.638391	0.737549	0.670503	0.211677		3.5824	0.410872	0.399499	0.546517	1.71951	1.86935	1.89572
	3.58585	0.108229	0.0577118	0.182921	0.558132	0.651888	1.31802	0.78602	0.770103	0.553801	0.415028	0.449203	0.20321		3.58585	0.0400497	0.119349	0.18173	0.708368	1.30808	0.929818	0.976078	0.881416	0.605407	0.667771	0.602406	0.174521		3.58585	0.0414369	0.0771949	0.0619036	0.60171	1.08978	1.88589	1.56632	1.26033	0.58732	0.737549	0.666879	0.20321		3.58585	0.402815	0.419083	0.538597	1.71187	1.93434	1.8808
	3.58931	0.108229	0.0509222	0.176019	0.579194	0.648492	1.31124	0.739193	0.747357	0.515387	0.415028	0.435893	0.207444		3.58931	0.0291271	0.108818	0.157728	0.683451	1.23235	0.885703	0.9556	0.833772	0.598642	0.651484	0.56454	0.174521		3.58931	0.0301359	0.0736861	0.0691864	0.593946	1.01896	1.81574	1.47117	1.22167	0.576376	0.783207	0.637884	0.207444		3.58931	0.382675	0.407333	0.542557	1.70423	1.93051	1.87707
	3.59276	0.108229	0.0509222	0.158762	0.558132	0.61454	1.34174	0.749228	0.763604	0.518588	0.441171	0.402619	0.207444		3.59276	0.0400497	0.0982874	0.144012	0.665652	1.19104	0.889096	0.887343	0.840578	0.581731	0.60588	0.543886	0.196336		3.59276	0.0414369	0.0736861	0.0546208	0.551244	0.979622	1.88589	1.44189	1.241	0.572728	0.797255	0.619762	0.207444		3.59276	0.382675	0.415166	0.498994	1.63544	1.92287	1.91438
	3.59622	0.0947005	0.0509222	0.148408	0.586214	0.617935	1.28753	0.765951	0.760355	0.505784	0.418296	0.409274	0.198977		3.59622	0.0473315	0.0912669	0.133726	0.651414	1.11875	0.875522	0.86004	0.79974	0.54791	0.570049	0.481925	0.181793		3.59622	0.0527379	0.0771949	0.0473381	0.54348	0.897003	1.93954	1.40163	1.19847	0.56908	0.783207	0.616138	0.198977		3.59622	0.410872	0.411249	0.467312	1.65837	1.93051	1.90319
	3.59967	0.108229	0.0645014	0.144957	0.572173	0.607749	1.2672	0.742538	0.685619	0.489778	0.431368	0.445876	0.194743		3.59967	0.0400497	0.0807361	0.126868	0.622937	1.04302	0.817833	0.863453	0.758903	0.554674	0.560276	0.495694	0.174521		3.59967	0.0527379	0.0701772	0.0473381	0.551244	0.865529	1.9024	1.39065	1.16368	0.583672	0.762134	0.612514	0.194743		3.59967	0.4149	0.379916	0.455431	1.65455	1.90375	1.86587
	3.60312	0.0947005	0.0611066	0.141505	0.586214	0.570402	1.24687	0.70909	0.685619	0.457766	0.418296	0.419256	0.169342		3.60312	0.0436906	0.0737156	0.130297	0.662093	1.0086	0.794078	0.829325	0.724871	0.537763	0.543989	0.492251	0.14907		3.60312	0.0527379	0.0701772	0.0473381	0.508542	0.861595	1.90653	1.31746	1.12115	0.536249	0.702428	0.598016	0.169342		3.60312	0.431013	0.379916	0.423749	1.68512	1.88846	1.81736
	3.60658	0.0913183	0.0475273	0.138054	0.568663	0.573797	1.21299	0.642195	0.682369	0.46737	0.392152	0.429238	0.152408		3.60658	0.0473315	0.0631848	0.126868	0.644295	0.974176	0.722815	0.802022	0.748693	0.503942	0.576564	0.457828	0.130891		3.60658	0.0640388	0.0701772	0.0400553	0.500778	0.794713	1.87351	1.29916	1.13661	0.492473	0.681355	0.583519	0.152408		3.60658	0.431013	0.375999	0.399987	1.65455	1.86553	1.79124
	3.61003	0.084554	0.0509222	0.134602	0.544091	0.512682	1.15877	0.585334	0.630379	0.448163	0.401956	0.399291	0.143941		3.61003	0.0436906	0.0631848	0.113153	0.622937	0.981061	0.641371	0.774719	0.748693	0.459974	0.537475	0.47504	0.134527		3.61003	0.0602719	0.0631595	0.0400553	0.512424	0.782911	1.84875	1.30282	1.12115	0.477882	0.674331	0.569022	0.143941		3.61003	0.439069	0.368166	0.392067	1.60488	1.83877	1.70541
	3.61349	0.0744075	0.0441325	0.124248	0.547601	0.522868	1.11812	0.595368	0.604384	0.454565	0.385617	0.385982	0.139707		3.61349	0.0473315	0.0491437	0.109724	0.59446	0.970734	0.654945	0.76448	0.697646	0.453209	0.557019	0.444059	0.138163		3.61349	0.0602719	0.0631595	0.0400553	0.496896	0.767174	1.7786	1.24793	1.12502	0.459642	0.65677	0.558149	0.139707		3.61349	0.398787	0.344666	0.372266	1.58959	1.85023	1.71287
	3.61694	0.0710253	0.0475273	0.131151	0.572173	0.516078	1.05035	0.622126	0.588137	0.451364	0.362741	0.379327	0.118539		3.61694	0.0400497	0.0561642	0.102866	0.573102	0.943195	0.648158	0.754242	0.694243	0.436299	0.524445	0.437174	0.138163		3.61694	0.0602719	0.0666684	0.0327725	0.500778	0.739634	1.74559	1.19304	1.03996	0.390331	0.632185	0.532778	0.118539		3.61694	0.378647	0.313333	0.352464	1.61252	1.87699	1.74645
	3.62039	0.0541146	0.0475273	0.151859	0.551112	0.495706	1.00292	0.632161	0.552394	0.435358	0.343133	0.366017	0.122773		3.62039	0.0400497	0.0491437	0.106295	0.583781	0.884676	0.61083	0.74059	0.68063	0.419388	0.5049	0.423405	0.130891		3.62039	0.0640388	0.0701772	0.0291311	0.477486	0.719963	1.70019	1.15278	1.02837	0.40857	0.632185	0.536402	0.122773		3.62039	0.366562	0.325083	0.336623	1.58959	1.85023	1.69048
	3.62385	0.0439681	0.0339481	0.131151	0.52654	0.488916	0.985975	0.628816	0.565392	0.403347	0.346401	0.372672	0.118539		3.62385	0.0400497	0.0456334	0.0960082	0.573102	0.839926	0.573501	0.757655	0.653405	0.405859	0.508158	0.437174	0.134527		3.62385	0.0753398	0.0736861	0.0254897	0.438666	0.676687	1.70019	1.11618	1.03223	0.393979	0.597064	0.511032	0.118539		3.62385	0.366562	0.297666	0.320782	1.61252	1.81201	1.72033
	3.6273	0.0405859	0.0305533	0.141505	0.494947	0.451568	0.904657	0.615437	0.571891	0.403347	0.313722	0.346053	0.101605		3.6273	0.0473315	0.0421232	0.0891505	0.516148	0.826156	0.61083	0.733765	0.636389	0.388948	0.5049	0.457828	0.127255		3.6273	0.0753398	0.0736861	0.0145656	0.44643	0.657016	1.69607	1.11984	1.03996	0.390331	0.547894	0.496535	0.101605		3.6273	0.354478	0.313333	0.2891	1.58195	1.80054	1.67928
	3.63076	0.0372038	0.0305533	0.141505	0.463355	0.451568	0.830116	0.592024	0.555644	0.38414	0.294114	0.352707	0.105839		3.63076	0.032768	0.0351026	0.0960082	0.505469	0.80206	0.583682	0.747416	0.612567	0.382184	0.514673	0.437174	0.0981681		3.63076	0.0640388	0.0666684	0.0145656	0.44643	0.649147	1.64655	1.07227	1.0013	0.379387	0.516284	0.46754	0.105839		3.63076	0.342393	0.289833	0.29306	1.63544	1.74702	1.60838
	3.63421	0.0439681	0.0305533	0.141505	0.445804	0.441382	0.792846	0.545197	0.532898	0.371335	0.30065	0.319433	0.093138		3.63421	0.0254862	0.0315924	0.0857216	0.49479	0.80206	0.570108	0.730352	0.602358	0.372038	0.534217	0.444059	0.101804		3.63421	0.0527379	0.0561418	0.0109242	0.44643	0.657016	1.57639	1.04299	0.966509	0.368443	0.484675	0.463916	0.093138		3.63421	0.30614	0.262416	0.29306	1.59341	1.70879	1.57106
	3.63766	0.020293	0.0203689	0.124248	0.407191	0.421011	0.748799	0.541852	0.539397	0.352128	0.281043	0.296141	0.093138		3.63766	0.0291271	0.0386129	0.0788639	0.480551	0.788291	0.573501	0.672333	0.598954	0.355127	0.508158	0.413078	0.101804		3.63766	0.0527379	0.0561418	0.0109242	0.419256	0.649147	1.54338	1.01371	0.939446	0.339259	0.474139	0.438545	0.093138		3.63766	0.285999	0.250666	0.2891	1.56666	1.65909	1.52628
	3.64112	0.020293	0.0271585	0.120797	0.372088	0.421011	0.725081	0.541852	0.506903	0.339323	0.267971	0.306123	0.093138		3.64112	0.0254862	0.0456334	0.0822928	0.437835	0.743541	0.566714	0.672333	0.588745	0.334834	0.498385	0.388982	0.112712		3.64112	0.0565049	0.0491241	0.0109242	0.403728	0.594068	1.46497	0.980777	0.912384	0.317372	0.446042	0.431297	0.093138		3.64112	0.273915	0.24675	0.29702	1.51317	1.64763	1.53375
	3.64457	0.0236751	0.0271585	0.113894	0.368578	0.41422	0.694587	0.551886	0.484157	0.339323	0.277775	0.262867	0.0889045		3.64457	0.0254862	0.0421232	0.0685773	0.452074	0.726329	0.580288	0.662095	0.547907	0.341598	0.459296	0.406194	0.0981681		3.64457	0.0414369	0.0491241	0.0109242	0.372672	0.594068	1.48148	0.925883	0.869858	0.313724	0.414432	0.420424	0.0889045		3.64457	0.253774	0.24675	0.304941	1.50553	1.62087	1.52628
	3.64803	0.020293	0.0271585	0.0966377	0.344006	0.431197	0.718305	0.545197	0.480908	0.342524	0.254899	0.272849	0.093138		3.64803	0.0254862	0.0491437	0.0617196	0.427157	0.698791	0.607436	0.634792	0.500263	0.338216	0.462554	0.368328	0.0945323		3.64803	0.0414369	0.0456152	0.0182069	0.34938	0.562594	1.47322	0.900266	0.819599	0.317372	0.403896	0.420424	0.093138		3.64803	0.213492	0.235	0.29702	1.44439	1.5597	1.5636
	3.65148	0.0169108	0.0305533	0.0931863	0.351026	0.387058	0.725081	0.50506	0.46791	0.313714	0.232024	0.269522	0.0804374		3.65148	0.0218453	0.0596745	0.051433	0.452074	0.66781	0.576895	0.631379	0.483247	0.317923	0.459296	0.354559	0.0872606		3.65148	0.0339029	0.0421063	0.0218483	0.34938	0.554726	1.42783	0.86001	0.746145	0.30278	0.382823	0.413175	0.0804374		3.65148	0.19738	0.235	0.277219	1.42146	1.53294	1.53748
	3.65493	0.0135286	0.0237637	0.0862837	0.315924	0.373477	0.714916	0.471612	0.46791	0.310513	0.241827	0.276177	0.0762039		3.65493	0.0254862	0.052654	0.0445752	0.476992	0.678137	0.539566	0.631379	0.466232	0.287484	0.462554	0.347674	0.0799888		3.65493	0.0339029	0.0456152	0.0182069	0.32997	0.535055	1.41545	0.834393	0.738413	0.317372	0.407408	0.409551	0.0762039		3.65493	0.193351	0.24675	0.261378	1.41382	1.49854	1.4815
	3.65839	0.0169108	0.0237637	0.0655756	0.298372	0.359896	0.714916	0.424785	0.454913	0.304111	0.251631	0.256212	0.0635032		3.65839	0.0218453	0.052654	0.0411464	0.466313	0.66781	0.532779	0.617727	0.445813	0.260426	0.426722	0.333905	0.076353		3.65839	0.0301359	0.0421063	0.0218483	0.337734	0.527186	1.40307	0.819754	0.726815	0.291836	0.393359	0.395053	0.0635032		3.65839	0.201408	0.231083	0.261378	1.42146	1.4259	1.45911
	3.66184	0.0169108	0.0237637	0.0690269	0.273801	0.34292	0.691199	0.394682	0.41592	0.313714	0.245095	0.242902	0.0550361		3.66184	0.0218453	0.0561642	0.0411464	0.448514	0.636829	0.502238	0.542644	0.435603	0.260426	0.40392	0.316693	0.0872606		3.66184	0.018835	0.0315797	0.0254897	0.337734	0.499647	1.35768	0.76852	0.67269	0.291836	0.389847	0.413175	0.0550361		3.66184	0.189323	0.227166	0.245537	1.39089	1.39532	1.36955
	3.6653	0.0169108	0.0271585	0.0586729	0.284331	0.346315	0.677646	0.414751	0.399674	0.297708	0.241827	0.229593	0.0635032		3.6653	0.0145635	0.0561642	0.0377175	0.462753	0.640271	0.430974	0.542644	0.418587	0.25028	0.371346	0.271943	0.0836247		3.6653	0.018835	0.0280709	0.0327725	0.326088	0.460304	1.34942	0.684348	0.649494	0.277244	0.407408	0.391429	0.0635032		3.6653	0.189323	0.207583	0.249497	1.40618	1.33033	1.32477
	3.66875	0.0169108	0.0271585	0.0552215	0.280821	0.329339	0.670869	0.391338	0.376928	0.281702	0.212416	0.23292	0.0550361		3.66875	0.0145635	0.0561642	0.0377175	0.469872	0.592079	0.4174	0.494864	0.384556	0.243515	0.358316	0.28227	0.0872606		3.66875	0.0226019	0.0280709	0.0327725	0.31056	0.448502	1.31641	0.688008	0.587637	0.255357	0.407408	0.395053	0.0550361		3.66875	0.173211	0.191916	0.245537	1.35268	1.31504	1.34343
	3.6722	0.0236751	0.0271585	0.0483188	0.26678	0.305572	0.674258	0.387993	0.357432	0.272099	0.183004	0.222938	0.0423355		3.6722	0.0182044	0.0561642	0.0445752	0.462753	0.540444	0.430974	0.467562	0.398169	0.236751	0.342029	0.278828	0.0945323		3.6722	0.0301359	0.0280709	0.0291311	0.298914	0.405225	1.25451	0.644093	0.579905	0.255357	0.41092	0.398678	0.0423355		3.6722	0.165154	0.188	0.245537	1.32975	1.26917	1.25386
	3.67566	0.0270573	0.0203689	0.0621242	0.256249	0.291991	0.660705	0.387993	0.324938	0.284904	0.163397	0.209628	0.0338684		3.67566	0.0218453	0.0491437	0.0411464	0.452074	0.530117	0.424187	0.488039	0.36754	0.226605	0.348544	0.258174	0.0872606		3.67566	0.0301359	0.024562	0.0364139	0.295032	0.401291	1.27514	0.611156	0.560575	0.240765	0.41092	0.398678	0.0338684		3.67566	0.165154	0.17625	0.213855	1.29536	1.26535	1.26879
	3.67911	0.0270573	0.0135792	0.0586729	0.26327	0.285201	0.630211	0.391338	0.318439	0.284904	0.156861	0.206301	0.0296348		3.67911	0.0254862	0.0386129	0.0274309	0.455634	0.512905	0.427581	0.464149	0.364137	0.223223	0.319227	0.23752	0.0799888		3.67911	0.0226019	0.0210532	0.0327725	0.287268	0.38162	1.25451	0.596518	0.568307	0.237117	0.417944	0.373307	0.0296348		3.67911	0.15307	0.17625	0.213855	1.30301	1.19654	1.22774
	3.68257	0.020293	0.0135792	0.0586729	0.26678	0.261434	0.616658	0.391338	0.324938	0.256093	0.143789	0.209628	0.0338684		3.68257	0.0218453	0.0386129	0.0342886	0.409358	0.495694	0.430974	0.460736	0.370943	0.226605	0.293168	0.213424	0.0836247		3.68257	0.0263689	0.0175443	0.0327725	0.298914	0.334409	1.25864	0.563581	0.521915	0.222525	0.396872	0.369683	0.0338684		3.68257	0.15307	0.172333	0.209894	1.24951	1.13919	1.21655
	3.68602	0.0236751	0.0101844	0.0586729	0.27029	0.234272	0.582775	0.414751	0.321688	0.24649	0.12745	0.186336	0.0254013		3.68602	0.0218453	0.0280821	0.0411464	0.398679	0.481925	0.414007	0.45391	0.381153	0.226605	0.273623	0.227193	0.0836247		3.68602	0.0263689	0.0175443	0.0254897	0.29115	0.326541	1.2215	0.548943	0.48712	0.204285	0.389847	0.351561	0.0254013		3.68602	0.15307	0.1645	0.186133	1.2304	1.10861	1.15684
	3.68947	0.0270573	0.00678962	0.0586729	0.245719	0.217296	0.548893	0.408061	0.318439	0.24649	0.137253	0.169699	0.0254013		3.68947	0.0218453	0.0175513	0.0411464	0.373762	0.47504	0.390252	0.416369	0.364137	0.236751	0.247564	0.216866	0.0799888		3.68947	0.0263689	0.0175443	0.0218483	0.263976	0.275396	1.20912	0.581879	0.479388	0.204285	0.389847	0.347937	0.0254013		3.68947	0.149042	0.160583	0.186133	1.19219	1.04362	1.11952
	3.69293	0.0270573	0.00678962	0.0552215	0.238698	0.230877	0.542117	0.384648	0.334686	0.233685	0.117646	0.149734	0.0254013		3.69293	0.0182044	0.0210616	0.0445752	0.331046	0.461271	0.397039	0.402717	0.336912	0.233369	0.231277	0.203097	0.0872606		3.69293	0.0226019	0.00701772	0.0254897	0.240684	0.271462	1.17198	0.559921	0.471656	0.196989	0.351214	0.329815	0.0254013		3.69293	0.149042	0.156666	0.178212	1.0852	0.986282	1.0822
	3.69638	0.0270573	0.00678962	0.0621242	0.221147	0.227482	0.542117	0.391338	0.341185	0.214478	0.101306	0.139752	0.0296348		3.69638	0.0182044	0.0175513	0.0445752	0.320367	0.433732	0.386859	0.365176	0.336912	0.243515	0.228019	0.209981	0.0836247		3.69638	0.0226019	0.00350886	0.0218483	0.221274	0.25179	1.14309	0.537964	0.460058	0.189693	0.326629	0.318942	0.0296348		3.69638	0.124873	0.15275	0.166331	1.04699	0.967168	1.03742
	3.69984	0.0270573	0.00678962	0.0552215	0.228167	0.227482	0.548893	0.374614	0.341185	0.19207	0.104574	0.126442	0.0254013		3.69984	0.0182044	0.0175513	0.0445752	0.320367	0.41652	0.397039	0.389066	0.340315	0.223223	0.218247	0.206539	0.0618096		3.69984	0.0263689	0.00350886	0.0182069	0.209628	0.236053	1.08944	0.512346	0.463924	0.196989	0.323117	0.27545	0.0254013		3.69984	0.116816	0.141	0.170292	1.0126	0.925117	1.0225
	3.70329	0.0270573	0.00339481	0.0483188	0.200085	0.230877	0.538728	0.341166	0.331437	0.195271	0.0915022	0.133097	0.0169342		3.70329	0.0218453	0.0175513	0.051433	0.313248	0.378655	0.410613	0.351524	0.347121	0.213076	0.224762	0.203097	0.0618096		3.70329	0.0263689	0.00350886	0.0109242	0.205746	0.243922	1.03167	0.501368	0.44846	0.196989	0.284483	0.27545	0.0169342		3.70329	0.120845	0.133166	0.14653	0.939999	0.841016	1.00757
	3.70674	0.0270573	0.00678962	0.0379648	0.196575	0.227482	0.552281	0.324442	0.328187	0.198472	0.0947702	0.123115	0.0169342		3.70674	0.0254862	0.0175513	0.0445752	0.29901	0.37177	0.397039	0.361763	0.36754	0.20293	0.221505	0.203097	0.0581737		3.70674	0.0263689	0.00350886	0.0109242	0.201864	0.212448	1.03167	0.464771	0.452326	0.189693	0.259898	0.264577	0.0169342		3.70674	0.120845	0.133166	0.134649	0.901787	0.802788	0.947862
	3.7102	0.0135286	0.00678962	0.0379648	0.179023	0.224086	0.525175	0.331132	0.31194	0.195271	0.0980381	0.126442	0.0169342		3.7102	0.0218453	0.0140411	0.0377175	0.29189	0.388982	0.366498	0.354937	0.353928	0.213076	0.211732	0.185885	0.0472661		3.7102	0.018835	0.00350886	0.0109242	0.186336	0.20458	1.02342	0.431835	0.39047	0.175102	0.235313	0.239207	0.0169342		3.7102	0.120845	0.12925	0.110888	0.901787	0.768382	0.940399
	3.71365	0.0135286	0.00678962	0.0276108	0.182534	0.241063	0.515011	0.324442	0.31519	0.163259	0.0980381	0.109805	0.0169342		3.71365	0.0145635	0.0140411	0.0377175	0.270533	0.375213	0.356317	0.33446	0.360734	0.206312	0.205218	0.179001	0.0399944		3.71365	0.015068	0.00701772	0.00728278	0.178572	0.196711	0.973896	0.424516	0.375005	0.17875	0.21424	0.210212	0.0169342		3.71365	0.10876	0.125333	0.114848	0.84447	0.718686	0.888154
	3.71711	0.0169108	0.00678962	0.0241594	0.182534	0.241063	0.508234	0.28765	0.295693	0.16646	0.0947702	0.0964954	0.0169342		3.71711	0.0145635	0.0140411	0.0411464	0.231376	0.406194	0.346137	0.337873	0.350524	0.192783	0.20196	0.19277	0.0327227		3.71711	0.011301	0.00701772	0.00728278	0.166926	0.196711	0.965643	0.391579	0.351809	0.17875	0.189655	0.199339	0.0169342		3.71711	0.100704	0.109667	0.106927	0.764227	0.71104	0.884422
	3.72056	0.0169108	0.00678962	0.0207081	0.157962	0.241063	0.518399	0.284305	0.282696	0.172863	0.0849664	0.0898406	0.0127006		3.72056	0.0145635	0.0175513	0.0377175	0.238496	0.402751	0.302021	0.331047	0.336912	0.182637	0.192188	0.203097	0.0290869		3.72056	0.00753398	0.00701772	0.00728278	0.15528	0.208514	0.878983	0.391579	0.359541	0.171454	0.19668	0.184841	0.0127006		3.72056	0.0845913	0.10575	0.0990068	0.779511	0.649876	0.839642
	3.72401	0.0135286	0.00678962	0.0207081	0.157962	0.244458	0.501458	0.267581	0.289195	0.169662	0.0816984	0.0831857	0.0127006		3.72401	0.0145635	0.0175513	0.0308598	0.238496	0.388982	0.302021	0.327634	0.31309	0.179254	0.198703	0.172116	0.025451		3.72401	0.00753398	0.00701772	0.00728278	0.139752	0.188843	0.804703	0.354983	0.363407	0.16051	0.189655	0.177593	0.0127006		3.72401	0.0765349	0.109667	0.0990068	0.771869	0.611648	0.813519
	3.72747	0.0101465	0.00678962	0.0241594	0.161472	0.261434	0.484517	0.264237	0.276197	0.169662	0.0588229	0.0865132	0.00846709		3.72747	0.0145635	0.0175513	0.0274309	0.234936	0.382097	0.305415	0.313983	0.316493	0.152197	0.185673	0.182443	0.025451		3.72747	0.011301	0.00701772	0.00728278	0.13587	0.196711	0.784069	0.311067	0.340211	0.153214	0.161558	0.148598	0.00846709		3.72747	0.0805631	0.0900832	0.0831657	0.756584	0.596356	0.806056
	3.73092	0.0101465	0.00678962	0.0276108	0.147431	0.247853	0.433693	0.28096	0.240454	0.16646	0.0588229	0.0865132	0.00846709		3.73092	0.0182044	0.0175513	0.0274309	0.238496	0.364886	0.278267	0.307157	0.326702	0.155579	0.172643	0.199654	0.0218151		3.73092	0.011301	0.00701772	0.00364139	0.13587	0.173106	0.755182	0.303748	0.320881	0.14227	0.140486	0.134101	0.00846709		3.73092	0.0684786	0.0744166	0.0792054	0.764227	0.592534	0.746348
	3.73438	0.00676432	0.00339481	0.0172567	0.147431	0.247853	0.413364	0.270926	0.21121	0.172863	0.0653587	0.0865132	0.00423355		3.73438	0.0182044	0.0140411	0.0274309	0.224257	0.38554	0.257906	0.303744	0.316493	0.131904	0.169386	0.175558	0.0218151		3.73438	0.015068	0.00701772	0.00364139	0.120342	0.161303	0.701536	0.274471	0.286087	0.12403	0.143998	0.126852	0.00423355		3.73438	0.0684786	0.0822499	0.0712849	0.729836	0.57342	0.735153
	3.73783	0.00676432	0.00339481	0.0172567	0.12988	0.227482	0.396423	0.274271	0.191713	0.169662	0.0555549	0.0831857	0.00423355		3.73783	0.0145635	0.0105308	0.0274309	0.19578	0.392424	0.240938	0.290093	0.296074	0.128522	0.182416	0.158347	0.025451		3.73783	0.011301	0.00701772	0.00364139	0.112578	0.141632	0.697409	0.28911	0.266756	0.0984947	0.119413	0.130476	0.00423355		3.73783	0.0563942	0.0822499	0.0554438	0.683983	0.561951	0.712762
	3.74128	0.00676432	0.00339481	0.0172567	0.13339	0.220691	0.379482	0.264237	0.168968	0.160058	0.0588229	0.0732034	0.00846709		3.74128	0.0109227	0.00702053	0.0205732	0.174422	0.392424	0.230758	0.283267	0.279058	0.128522	0.169386	0.14802	0.0218151		3.74128	0.011301	0.00701772	0.00364139	0.093168	0.125895	0.656142	0.274471	0.231962	0.0875508	0.115901	0.126852	0.00846709		3.74128	0.052366	0.0704999	0.0554438	0.676341	0.581065	0.671713
	3.74474	0.0101465	0	0.0172567	0.115839	0.20711	0.359152	0.284305	0.15922	0.153656	0.0555549	0.0632212	0.00423355		3.74474	0.00728177	0.00702053	0.0205732	0.156624	0.399309	0.227364	0.252552	0.262043	0.131904	0.159614	0.144577	0.0181793		3.74474	0.00753398	0.00350886	0.00728278	0.081522	0.137698	0.561228	0.259833	0.22423	0.0802549	0.105364	0.130476	0.00423355		3.74474	0.0443097	0.0704999	0.0514835	0.634308	0.565774	0.656786
	3.74819	0.0101465	0	0.0172567	0.108818	0.203715	0.328658	0.254202	0.165718	0.163259	0.0555549	0.0532389	0.00423355		3.74819	0.0109227	0.00702053	0.0171443	0.156624	0.392424	0.237545	0.26279	0.241624	0.118376	0.149841	0.137693	0.0181793		3.74819	0.00753398	0.00350886	0.00728278	0.093168	0.133764	0.511708	0.259833	0.228096	0.0839029	0.101852	0.115979	0.00423355		3.74819	0.0443097	0.0744166	0.0475233	0.565528	0.542837	0.679177
	3.75165	0.00676432	0	0.0138054	0.108818	0.179948	0.32527	0.227444	0.175466	0.188869	0.0490191	0.0532389	0.00423355		3.75165	0.0109227	0.00702053	0.0205732	0.167303	0.375213	0.240938	0.26279	0.228011	0.121758	0.136812	0.13425	0.0218151		3.75165	0.00753398	0	0.00364139	0.093168	0.114093	0.499328	0.234215	0.220364	0.0839029	0.0948277	0.123228	0.00423355		3.75165	0.0443097	0.0744166	0.043563	0.57317	0.527546	0.638128
	3.7551	0.00338216	0	0.010354	0.0982874	0.173158	0.332046	0.224099	0.165718	0.176064	0.0588229	0.0532389	0.00423355		3.7551	0.00728177	0.00702053	0.0171443	0.160184	0.347674	0.240938	0.242313	0.214398	0.12514	0.130297	0.127366	0.0181793		3.7551	0.00753398	0	0.00364139	0.089286	0.106224	0.482822	0.219577	0.197168	0.076607	0.0948277	0.10873	0.00423355		3.7551	0.0402815	0.0704999	0.0316822	0.565528	0.496964	0.597078
	3.75855	0.00338216	0	0.010354	0.0982874	0.166367	0.311717	0.21072	0.15922	0.163259	0.0620908	0.0598937	0.00423355		3.75855	0.00728177	0.00351026	0.0137155	0.153064	0.333905	0.244332	0.221836	0.197383	0.118376	0.133554	0.0998272	0.0145434		3.75855	0.00753398	0	0.00364139	0.073758	0.0944214	0.491075	0.201279	0.193302	0.076607	0.077267	0.105106	0.00423355		3.75855	0.0563942	0.0704999	0.0237616	0.53878	0.496964	0.567225
	3.76201	0.00338216	0	0.010354	0.0877566	0.162972	0.301552	0.207375	0.142973	0.156857	0.0653587	0.0632212	0.00423355		3.76201	0.0109227	0.00702053	0.0137155	0.149505	0.330463	0.234151	0.197946	0.187173	0.104847	0.146584	0.106712	0.0109076		3.76201	0.00753398	0	0.00364139	0.07764	0.0904872	0.507582	0.212258	0.181704	0.0693111	0.0667306	0.101482	0.00423355		3.76201	0.0604223	0.0626666	0.0158411	0.53878	0.512255	0.559761
	3.76546	0.00338216	0	0.00690269	0.0807361	0.139205	0.294776	0.21072	0.133225	0.140851	0.0653587	0.0565663	0.00423355		3.76546	0.0109227	0.0105308	0.0102866	0.131707	0.32702	0.223971	0.197946	0.187173	0.0980826	0.156356	0.086058	0.0109076		3.76546	0.00376699	0	0.00364139	0.065994	0.0786845	0.491075	0.201279	0.166239	0.0656631	0.0702428	0.0906085	0.00423355		3.76546	0.0563942	0.0783332	0.0198014	0.500568	0.493141	0.518712
	3.76892	0.00338216	0	0.010354	0.0877566	0.125624	0.308329	0.190652	0.126726	0.131248	0.0620908	0.0499114	0.00423355		3.76892	0.00728177	0.00702053	0.0137155	0.128147	0.302924	0.217184	0.187707	0.163351	0.0879361	0.156356	0.0688464	0.00727171		3.76892	0.00376699	0	0.00364139	0.069876	0.0747503	0.462188	0.1903	0.162373	0.072959	0.0702428	0.0978572	0.00423355		3.76892	0.0644505	0.0822499	0.0198014	0.469999	0.481673	0.533639
	3.77237	0.00338216	0	0.00690269	0.0877566	0.122229	0.298164	0.177273	0.133225	0.118443	0.052287	0.046584	0.00423355		3.77237	0.00728177	0.00702053	0.0102866	0.121028	0.285712	0.227364	0.174056	0.156545	0.0879361	0.149841	0.0826156	0.00727171		3.77237	0	0	0.00728278	0.073758	0.0629476	0.449808	0.201279	0.158507	0.076607	0.0632185	0.0978572	0.00423355		3.77237	0.0684786	0.0704999	0.0237616	0.462357	0.474027	0.500053
	3.77582	0.00338216	0	0.00690269	0.0877566	0.118834	0.287999	0.170583	0.136474	0.118443	0.052287	0.0432566	0.00423355		3.77582	0.00728177	0.0105308	0.0137155	0.121028	0.258174	0.230758	0.163817	0.149739	0.0947005	0.127039	0.0791733	0.00363586		3.77582	0	0	0.00728278	0.073758	0.0629476	0.433301	0.182981	0.131445	0.072959	0.0632185	0.0906085	0.00423355		3.77582	0.0845913	0.0744166	0.0198014	0.450894	0.45109	0.49259
	3.77928	0.00338216	0	0.00690269	0.066695	0.0984622	0.304941	0.167238	0.129975	0.121644	0.052287	0.0432566	0		3.77928	0.00728177	0.0105308	0.0137155	0.138826	0.258174	0.217184	0.201359	0.139529	0.0811718	0.120525	0.075731	0.00363586		3.77928	0	0	0.00728278	0.07764	0.0668818	0.404415	0.175662	0.123713	0.0656631	0.0561942	0.0797355	0		3.77928	0.0805631	0.0783332	0.0198014	0.424146	0.420508	0.473931
	3.78273	0	0	0.00690269	0.066695	0.101857	0.281223	0.143825	0.136474	0.124845	0.052287	0.0399291	0		3.78273	0.00728177	0.0105308	0.0137155	0.153064	0.234078	0.227364	0.197946	0.132723	0.0710253	0.120525	0.0619617	0.00727171		3.78273	0	0	0.00364139	0.07764	0.0511449	0.408541	0.168342	0.123713	0.0583672	0.0597064	0.0652381	0		3.78273	0.0805631	0.0822499	0.0237616	0.412682	0.409039	0.451541
	3.78619	0	0	0.00690269	0.0737156	0.105253	0.26767	0.14048	0.126726	0.10884	0.052287	0.0399291	0		3.78619	0.00364089	0.0105308	0.0137155	0.142386	0.220308	0.210397	0.19112	0.136126	0.064261	0.117267	0.0619617	0.00727171		3.78619	0	0.00350886	0.00364139	0.069876	0.0590134	0.433301	0.161023	0.119847	0.0474234	0.077267	0.0616138	0		3.78619	0.0765349	0.0744166	0.0277219	0.397398	0.401394	0.391833
	3.78964	0	0	0.00690269	0.0737156	0.101857	0.284611	0.137135	0.0974814	0.0864314	0.0555549	0.0399291	0		3.78964	0.00364089	0.0105308	0.0102866	0.131707	0.220308	0.190036	0.177469	0.136126	0.0473502	0.123782	0.0791733	0.00363586		3.78964	0	0.00701772	0.00364139	0.05823	0.0550791	0.408541	0.164683	0.127579	0.0437754	0.077267	0.0543651	0		3.78964	0.0765349	0.0744166	0.0316822	0.359187	0.366989	0.388101
	3.79309	0	0	0.00690269	0.066695	0.0882765	0.26767	0.130446	0.0974814	0.0800291	0.0424832	0.0366017	0		3.79309	0.00364089	0.0175513	0.0102866	0.145945	0.216866	0.186642	0.187707	0.122513	0.0405859	0.117267	0.0722887	0.00363586		3.79309	0	0.00701772	0.00364139	0.062112	0.0550791	0.383781	0.153704	0.131445	0.0437754	0.0807792	0.0579895	0		3.79309	0.0725068	0.0626666	0.0396027	0.332439	0.347875	0.376906
	3.79655	0	0.00339481	0.010354	0.0631848	0.081486	0.240564	0.113722	0.0909826	0.0736268	0.0424832	0.0366017	0		3.79655	0.00364089	0.0175513	0.0102866	0.138826	0.206539	0.176462	0.174056	0.136126	0.0372038	0.117267	0.0722887	0.00363586		3.79655	0	0.00701772	0.00364139	0.05823	0.0629476	0.346641	0.139065	0.119847	0.0401275	0.077267	0.0616138	0		3.79655	0.0604223	0.0548333	0.0356424	0.309512	0.336406	0.365711
	3.8	0	0.00339481	0.010354	0.0631848	0.0746955	0.254117	0.107033	0.0844838	0.0672244	0.0392152	0.0299469	0		3.8	0	0.0140411	0.0102866	0.131707	0.19277	0.159494	0.180881	0.132723	0.0338216	0.0879504	0.0688464	0.00363586		3.8	0.00376699	0.00701772	0.00364139	0.050466	0.0629476	0.321881	0.120767	0.119847	0.0364795	0.077267	0.0507408	0		3.8	0.052366	0.0548333	0.0316822	0.248374	0.298178	0.332125
	3.80346	0	0.00339481	0.010354	0.0631848	0.0746955	0.240564	0.107033	0.0844838	0.0640233	0.0392152	0.0266194	0		3.80346	0	0.0105308	0.0102866	0.128147	0.179001	0.149314	0.170643	0.125917	0.0338216	0.084693	0.0688464	0.00363586		3.80346	0.00376699	0.00701772	0.00364139	0.050466	0.0590134	0.297121	0.113448	0.131445	0.0291836	0.0842913	0.0507408	0		3.80346	0.052366	0.0430833	0.0316822	0.240731	0.28671	0.298539
	3.80691	0	0.00339481	0.00345135	0.0596745	0.067905	0.254117	0.120412	0.0812345	0.0576209	0.0359473	0.0266194	0		3.80691	0	0.0105308	0.00342886	0.117468	0.189327	0.149314	0.180881	0.132723	0.0270573	0.0716633	0.065404	0.00363586		3.80691	0.00376699	0.00701772	0.00364139	0.046584	0.0668818	0.297121	0.102469	0.135311	0.0218877	0.0737549	0.0398678	0		3.80691	0.0402815	0.0391666	0.0316822	0.229268	0.267596	0.264954
	3.81036	0	0.00339481	0.00345135	0.0631848	0.0611145	0.247341	0.120412	0.0714863	0.0640233	0.0326794	0.0266194	0		3.81036	0	0.0105308	0.00342886	0.117468	0.182443	0.13574	0.174056	0.122513	0.0304394	0.0716633	0.0481925	0.00363586		3.81036	0.00376699	0.00701772	0	0.03882	0.070816	0.297121	0.0841712	0.123713	0.0145918	0.0737549	0.0362434	0		3.81036	0.0322252	0.0391666	0.0356424	0.229268	0.267596	0.268685
	3.81382	0	0.00339481	0.00345135	0.0631848	0.054324	0.237176	0.127101	0.0682369	0.0608221	0.0294114	0.0266194	0		3.81382	0	0.00702053	0	0.124587	0.179001	0.128953	0.163817	0.108901	0.0270573	0.0781781	0.0447501	0.00363586		3.81382	0.00376699	0.00701772	0	0.034938	0.0668818	0.268234	0.0731923	0.127579	0.0145918	0.0702428	0.0326191	0		3.81382	0.0161126	0.03525	0.0396027	0.217805	0.237013	0.272417
	3.81727	0	0.00339481	0.00345135	0.066695	0.0475335	0.21007	0.120412	0.0714863	0.0512186	0.0228756	0.023292	0		3.81727	0	0.0105308	0	0.0996699	0.161789	0.128953	0.122863	0.105498	0.0236751	0.084693	0.0447501	0.00363586		3.81727	0.00376699	0.00701772	0	0.031056	0.0747503	0.259981	0.0695327	0.131445	0.0145918	0.0667306	0.0289947	0		3.81727	0.0161126	0.03525	0.0396027	0.210162	0.240836	0.25749
	3.82073	0	0.00339481	0.00345135	0.0702053	0.0509287	0.203294	0.113722	0.0552394	0.0320116	0.0228756	0.0199646	0		3.82073	0	0.0105308	0	0.088991	0.161789	0.101805	0.11945	0.0986914	0.0270573	0.0716633	0.0413078	0		3.82073	0.00376699	0.00701772	0	0.031056	0.0786845	0.264108	0.0658731	0.115981	0.0218877	0.0667306	0.0289947	0		3.82073	0.0161126	0.0274166	0.0356424	0.217805	0.229368	0.250027
	3.82418	0	0.00339481	0.00345135	0.0596745	0.0373477	0.21007	0.110377	0.0617382	0.0352128	0.0196076	0.0166371	0		3.82418	0	0.0105308	0	0.0925506	0.158347	0.108592	0.105799	0.0850788	0.0270573	0.0716633	0.0378655	0		3.82418	0.00376699	0.00350886	0	0.023292	0.0747503	0.222841	0.0585539	0.104383	0.0182398	0.0456578	0.0289947	0		3.82418	0.0120845	0.0235	0.0396027	0.229268	0.229368	0.264954
	3.82763	0	0.00339481	0.00690269	0.052654	0.0373477	0.169411	0.107033	0.0617382	0.0288105	0.0326794	0.0166371	0		3.82763	0	0.0105308	0	0.088991	0.158347	0.108592	0.109211	0.0714662	0.0338216	0.0651484	0.0240962	0		3.82763	0.00376699	0	0	0.023292	0.0747503	0.214587	0.0622135	0.112115	0.0072959	0.0561942	0.0253704	0		3.82763	0.0161126	0.0235	0.0356424	0.229268	0.244659	0.253758
	3.83109	0	0.00339481	0.00690269	0.0491437	0.0373477	0.155859	0.100343	0.0617382	0.0288105	0.0294114	0.0166371	0		3.83109	0	0.00351026	0.00342886	0.0818717	0.137693	0.0984114	0.0921472	0.0714662	0.0405859	0.0749207	0.0206539	0		3.83109	0.00376699	0	0	0.023292	0.0668818	0.218714	0.0548943	0.119847	0.0109439	0.0456578	0.0253704	0		3.83109	0.0161126	0.0274166	0.0277219	0.210162	0.248482	0.242563
	3.83454	0	0.00339481	0.00345135	0.0456334	0.0339525	0.176188	0.103688	0.0584888	0.0352128	0.0294114	0.00665486	0		3.83454	0	0.00351026	0.00685773	0.078312	0.127366	0.0916244	0.09556	0.0646599	0.0405859	0.0684058	0.0240962	0		3.83454	0.00376699	0	0.00364139	0.023292	0.0590134	0.210461	0.0585539	0.112115	0.0109439	0.0491699	0.021746	0		3.83454	0.0120845	0.0274166	0.0277219	0.206341	0.237013	0.242563
	3.838	0	0.00339481	0.00345135	0.0421232	0.0305572	0.145694	0.0936535	0.0617382	0.0352128	0.0294114	0.00332743	0.00423355		3.838	0	0.00351026	0.00685773	0.0747524	0.117039	0.0848374	0.0921472	0.0578536	0.0405859	0.0684058	0.0206539	0.00363586		3.838	0.00376699	0	0.00364139	0.023292	0.0511449	0.202207	0.076852	0.0966509	0.0182398	0.0386335	0.021746	0.00423355		3.838	0.0161126	0.0274166	0.0316822	0.213983	0.244659	0.246295
	3.84145	0	0.00339481	0.00345135	0.0386129	0.0237667	0.145694	0.0836192	0.0519901	0.0352128	0.0294114	0.00332743	0.00423355		3.84145	0	0.00351026	0.0102866	0.0747524	0.123923	0.0848374	0.0887343	0.0510473	0.0439681	0.0651484	0.0206539	0.00363586		3.84145	0.00376699	0	0.00364139	0.027174	0.0511449	0.198081	0.0841712	0.0773207	0.0182398	0.0316092	0.0253704	0.00423355		3.84145	0.0161126	0.0274166	0.0316822	0.221626	0.244659	0.253758
	3.8449	0	0.00339481	0.00345135	0.0315924	0.0203715	0.128753	0.0635506	0.0487407	0.0352128	0.0294114	0	0.00423355		3.8449	0	0.00351026	0.0102866	0.0711928	0.110154	0.0746569	0.0682572	0.0408378	0.0439681	0.0651484	0.0137693	0.00363586		3.8449	0.00376699	0	0.00364139	0.023292	0.0432765	0.177447	0.0805116	0.0657226	0.0255357	0.0421457	0.0253704	0.00423355		3.8449	0.0161126	0.0235	0.0316822	0.217805	0.252305	0.238831
	3.84836	0	0.00339481	0.00345135	0.0280821	0.0203715	0.125364	0.0535163	0.0422419	0.0256093	0.0294114	0.00332743	0.00423355		3.84836	0	0.00351026	0.0137155	0.0640735	0.106712	0.0712634	0.07167	0.044241	0.0405859	0.061891	0.0172116	0.00363586		3.84836	0.00376699	0	0.00364139	0.027174	0.035408	0.165067	0.0841712	0.0657226	0.0291836	0.0386335	0.0253704	0.00423355		3.84836	0.0161126	0.0195833	0.0237616	0.213983	0.221722	0.246295
	3.85181	0	0.00339481	0.00345135	0.0245719	0.0203715	0.118588	0.0367924	0.0389925	0.0256093	0.0261435	0.00332743	0.00423355		3.85181	0	0.00351026	0.0171443	0.0569542	0.10327	0.0678699	0.07167	0.044241	0.0304394	0.0521187	0.0206539	0.00363586		3.85181	0.00376699	0	0.00364139	0.027174	0.035408	0.160941	0.0805116	0.0695886	0.0291836	0.0386335	0.0289947	0.00423355		3.85181	0.0201408	0.0156666	0.0198014	0.213983	0.237013	0.208977
	3.85527	0	0.00339481	0.00345135	0.0210616	0.0237667	0.128753	0.0334477	0.0454913	0.0224081	0.0294114	0.00665486	0.00423355		3.85527	0	0	0.0171443	0.0640735	0.10327	0.0678699	0.0819086	0.044241	0.0304394	0.0456039	0.0206539	0.00363586		3.85527	0.00376699	0	0.00364139	0.031056	0.0275396	0.165067	0.076852	0.0657226	0.0291836	0.0386335	0.0253704	0.00423355		3.85527	0.0161126	0.01175	0.0158411	0.217805	0.233191	0.216441
	3.85872	0	0.00339481	0.00345135	0.0140411	0.0169762	0.135529	0.0267581	0.0454913	0.0224081	0.0228756	0.00665486	0.00423355		3.85872	0	0	0.0171443	0.0676331	0.106712	0.0712634	0.0887343	0.0476441	0.0304394	0.0423465	0.0240962	0.00363586		3.85872	0.00376699	0	0.00364139	0.031056	0.0236053	0.14856	0.0731923	0.0657226	0.0291836	0.0351214	0.0253704	0.00423355		3.85872	0.0161126	0.0156666	0.0158411	0.206341	0.233191	0.205246
	3.86217	0	0.00339481	0.00345135	0.0140411	0.0169762	0.128753	0.0267581	0.0357432	0.019207	0.0228756	0.00665486	0.00423355		3.86217	0	0	0.0171443	0.0605138	0.0998272	0.054296	0.0887343	0.044241	0.0304394	0.0456039	0.0240962	0.00363586		3.86217	0.00376699	0	0.00364139	0.031056	0.0196711	0.160941	0.076852	0.0695886	0.0291836	0.0386335	0.0253704	0.00423355		3.86217	0.0161126	0.0156666	0.00792054	0.187236	0.210254	0.19405
	3.86563	0	0.00339481	0	0.0140411	0.0169762	0.132141	0.0267581	0.0389925	0.019207	0.00653587	0.00665486	0.00423355		3.86563	0	0	0.0171443	0.0605138	0.086058	0.0509025	0.0750829	0.044241	0.0270573	0.0390891	0.0172116	0.00363586		3.86563	0.00376699	0	0.00364139	0.034938	0.0196711	0.140307	0.0658731	0.0579905	0.0328316	0.024585	0.0253704	0.00423355		3.86563	0.00805631	0.01175	0.00792054	0.187236	0.194963	0.197782
	3.86908	0	0.00339481	0	0.0140411	0.0169762	0.132141	0.0234134	0.0389925	0.0224081	0.00653587	0.00998229	0.00423355		3.86908	0	0	0.0137155	0.0569542	0.0929426	0.040722	0.0750829	0.044241	0.020293	0.0293168	0.0172116	0.00363586		3.86908	0.00376699	0	0.00364139	0.027174	0.0236053	0.127927	0.0622135	0.0463924	0.0328316	0.024585	0.021746	0.00423355		3.86908	0.00805631	0.00783332	0.00792054	0.191057	0.194963	0.208977
	3.87254	0	0	0	0.0175513	0.0203715	0.111812	0.0267581	0.0389925	0.0160058	0.00326794	0.00998229	0.00423355		3.87254	0	0	0.0102866	0.0569542	0.0929426	0.040722	0.07167	0.0374347	0.0169108	0.0228019	0.0172116	0.00363586		3.87254	0.00753398	0	0	0.027174	0.0236053	0.127927	0.0585539	0.0463924	0.0328316	0.024585	0.0181217	0.00423355		3.87254	0.00805631	0.00783332	0.00792054	0.179593	0.19114	0.182855
	3.87599	0	0	0	0.0140411	0.0169762	0.118588	0.0334477	0.0324938	0.0160058	0.00326794	0.00998229	0		3.87599	0	0	0.0102866	0.0533946	0.0895003	0.040722	0.07167	0.0374347	0.0135286	0.0195445	0.0172116	0		3.87599	0.00376699	0	0	0.023292	0.0236053	0.115547	0.0439154	0.0502585	0.0255357	0.024585	0.0181217	0		3.87599	0.00402815	0.00783332	0.00396027	0.191057	0.183494	0.175392
	3.87944	0	0	0	0.0105308	0.0169762	0.108423	0.0267581	0.0324938	0.0128047	0.00326794	0.00998229	0		3.87944	0	0	0.00685773	0.0533946	0.0722887	0.047509	0.0750829	0.0340315	0.0101465	0.0130297	0.0206539	0.00363586		3.87944	0.00376699	0	0	0.01941	0.0196711	0.11142	0.0329366	0.0541245	0.0291836	0.0210728	0.0144974	0		3.87944	0.00402815	0.00391666	0	0.183414	0.168203	0.164197
	3.8829	0	0	0	0.0105308	0.0169762	0.0948704	0.0267581	0.0324938	0.0128047	0.00326794	0.00998229	0		3.8829	0	0	0.00685773	0.0533946	0.0722887	0.0441155	0.07167	0.0306284	0.0135286	0.00977226	0.0206539	0.00363586		3.8829	0.00376699	0	0	0.01941	0.0157369	0.11142	0.0329366	0.0579905	0.0218877	0.0105364	0.010873	0		3.8829	0.00402815	0.00391666	0.00396027	0.179593	0.137621	0.167928
	3.88635	0	0	0	0.00702053	0.0237667	0.0779293	0.0267581	0.0324938	0.0128047	0.00326794	0.00998229	0		3.88635	0	0	0.00685773	0.0533946	0.0688464	0.0441155	0.0648443	0.0204189	0.0135286	0.00651484	0.0206539	0.00363586		3.88635	0.00376699	0	0	0.015528	0.0196711	0.107294	0.0439154	0.0541245	0.0182398	0.0105364	0.010873	0		3.88635	0.0120845	0.00391666	0.00396027	0.152845	0.152912	0.14927
	3.88981	0	0	0	0.0105308	0.0237667	0.0813175	0.0334477	0.0324938	0.00960349	0.00326794	0.00998229	0		3.88981	0	0	0.00342886	0.0533946	0.065404	0.033935	0.0580186	0.0204189	0.0169108	0.00651484	0.0172116	0.00363586		3.88981	0.00376699	0	0	0.011646	0.0236053	0.0990403	0.047575	0.0425264	0.0218877	0.0140486	0.00724868	0		3.88981	0.00805631	0.00391666	0.00396027	0.141382	0.145266	0.160465
	3.89326	0	0	0	0.0105308	0.0203715	0.0677646	0.0301029	0.025995	0.00960349	0	0.00665486	0		3.89326	0	0	0.00342886	0.0498349	0.0688464	0.0305415	0.04778	0.0170158	0.0169108	0.00651484	0.0172116	0.00363586		3.89326	0.00376699	0	0	0.007764	0.0196711	0.0990403	0.047575	0.0425264	0.0291836	0.0140486	0.00724868	0		3.89326	0.00805631	0.00391666	0.00396027	0.129919	0.137621	0.145538
	3.89671	0	0	0	0.0105308	0.0169762	0.0542117	0.0301029	0.0227456	0.00960349	0	0.00665486	0		3.89671	0	0	0.00342886	0.0355964	0.0585194	0.0237545	0.0375414	0.0136126	0.0135286	0.00977226	0.0137693	0.00363586		3.89671	0.00376699	0	0	0.003882	0.0196711	0.0990403	0.0512346	0.0386603	0.0218877	0.0175607	0.00724868	0		3.89671	0.00805631	0	0.00792054	0.126097	0.12233	0.153001
	3.90017	0	0	0	0.0105308	0.0169762	0.0575999	0.0267581	0.025995	0.00640233	0	0.00665486	0		3.90017	0	0	0.00342886	0.0320367	0.0585194	0.020361	0.0307157	0.0170158	0.0135286	0.00325742	0.0137693	0.00363586		3.90017	0.00376699	0	0	0.003882	0.0157369	0.0825336	0.047575	0.0386603	0.0218877	0.0140486	0.00724868	0		3.90017	0.00805631	0	0.00792054	0.137561	0.110861	0.138074
	3.90362	0	0	0	0.00702053	0.013581	0.044047	0.0234134	0.025995	0.00320116	0	0.00665486	0		3.90362	0	0	0.00342886	0.0284771	0.0585194	0.027148	0.0273029	0.0136126	0.0101465	0.00325742	0.0137693	0.00363586		3.90362	0.00376699	0	0	0.003882	0.0157369	0.0784069	0.047575	0.0425264	0.0182398	0.0175607	0.00362434	0		3.90362	0.00805631	0	0.00792054	0.137561	0.114684	0.134343
	3.90708	0	0	0	0.00702053	0.013581	0.0406587	0.0267581	0.0227456	0	0	0.00332743	0		3.90708	0	0	0.00342886	0.0284771	0.0481925	0.0237545	0.0307157	0.0136126	0.0101465	0.00325742	0.0137693	0.00363586		3.90708	0.00376699	0	0	0.003882	0.0118027	0.0701536	0.0548943	0.0386603	0.0145918	0.0210728	0.00724868	0		3.90708	0.00805631	0	0.00792054	0.13374	0.103216	0.119416
	3.91053	0	0	0	0.00351026	0.0101857	0.0406587	0.0200686	0.0227456	0	0	0.00332743	0		3.91053	0	0	0.00342886	0.0213578	0.0413078	0.0237545	0.0341286	0.0170158	0.0101465	0.00325742	0.010327	0.00363586		3.91053	0	0	0	0.003882	0.00786845	0.0577735	0.0548943	0.0425264	0.0145918	0.0210728	0.00724868	0		3.91053	0.00805631	0	0.0118808	0.137561	0.09557	0.123147
	3.91398	0	0	0	0.00351026	0.0101857	0.0304941	0.0133791	0.0227456	0	0	0.00332743	0		3.91398	0	0	0.00342886	0.0177982	0.0413078	0.0237545	0.0307157	0.0204189	0.0101465	0.00325742	0.00688464	0.00363586		3.91398	0	0	0	0.003882	0.00786845	0.0619002	0.0585539	0.0425264	0.0145918	0.0210728	0.00724868	0		3.91398	0.00805631	0	0.0158411	0.118455	0.0879244	0.115684
	3.91744	0	0	0	0.00351026	0.0101857	0.0372705	0.0100343	0.0227456	0	0	0.00332743	0		3.91744	0	0	0.00342886	0.0142386	0.0413078	0.0169675	0.0273029	0.0204189	0.0101465	0.00325742	0.00344232	0		3.91744	0	0	0	0.003882	0.00786845	0.0619002	0.0585539	0.0386603	0.0109439	0.0210728	0.00724868	0		3.91744	0.00805631	0	0.0198014	0.110813	0.09557	0.115684
	3.92089	0	0	0	0.00351026	0.0067905	0.0338823	0.0100343	0.0227456	0	0	0.00332743	0		3.92089	0.00364089	0	0.00342886	0.0142386	0.0378655	0.0169675	0.0273029	0.0170158	0.00676432	0.00325742	0.00688464	0		3.92089	0	0	0	0.003882	0.00786845	0.0577735	0.0548943	0.0347943	0.0109439	0.0210728	0.00724868	0		3.92089	0.00805631	0	0.0198014	0.103171	0.0841016	0.115684
	3.92435	0	0	0	0.00351026	0	0.0338823	0.0100343	0.0194963	0.00320116	0	0	0		3.92435	0.00364089	0	0	0.0142386	0.0344232	0.0169675	0.0273029	0.0204189	0.00338216	0.00325742	0.00344232	0		3.92435	0	0	0	0.003882	0.00393422	0.0453935	0.0365962	0.0309283	0.0145918	0.0175607	0.00724868	0		3.92435	0.00402815	0	0.0237616	0.0993495	0.076456	0.104489
	3.9278	0	0	0	0.00351026	0	0.0304941	0.00334477	0.0162469	0.00320116	0	0	0		3.9278	0.00364089	0	0	0.0106789	0.0447501	0.0169675	0.0341286	0.0170158	0	0.00977226	0.00344232	0		3.9278	0	0	0	0.003882	0	0.0495202	0.0329366	0.0309283	0.0109439	0.0140486	0.00362434	0		3.9278	0.00402815	0.00391666	0.0237616	0.0955283	0.0649876	0.0970252
	3.93125	0	0	0	0.00351026	0	0.0271058	0.00334477	0.0129975	0.00640233	0	0	0		3.93125	0.00364089	0	0	0.00711928	0.0413078	0.0169675	0.0375414	0.0170158	0	0.00977226	0.00344232	0		3.93125	0	0	0	0.003882	0	0.0412668	0.0292769	0.0270622	0.00364795	0.0140486	0.00362434	0		3.93125	0.00402815	0.00391666	0.0237616	0.0955283	0.0611648	0.0932935
	3.93471	0	0	0	0.00351026	0	0.0271058	0.00334477	0.0129975	0.00640233	0	0	0		3.93471	0.00364089	0	0	0.00711928	0.0481925	0.0169675	0.0375414	0.0170158	0	0.00977226	0.00344232	0		3.93471	0	0	0	0.003882	0	0.0371401	0.0256173	0.0347943	0.0072959	0.0105364	0.00362434	0		3.93471	0.00805631	0.00391666	0.0198014	0.0878861	0.0535192	0.0820983
	3.93816	0	0	0	0.00351026	0.00339525	0.0169411	0.00668953	0.00649876	0.00640233	0	0	0		3.93816	0.00364089	0	0	0.00711928	0.0413078	0.0169675	0.0375414	0.0136126	0	0.00977226	0.00344232	0		3.93816	0	0	0	0.003882	0	0.0330134	0.0219577	0.0347943	0.0072959	0.0105364	0.00362434	0		3.93816	0.00805631	0.00391666	0.0198014	0.0840649	0.0611648	0.0783665
	3.94162	0	0	0	0.00351026	0.00339525	0.0203294	0.00668953	0.00324938	0.00640233	0	0	0		3.94162	0.00364089	0	0	0.00711928	0.0413078	0.0101805	0.0375414	0.0170158	0	0.00977226	0.00344232	0		3.94162	0	0	0.00364139	0	0	0.0330134	0.0219577	0.0270622	0.0072959	0.0105364	0.00724868	0		3.94162	0.00805631	0.00391666	0.0198014	0.0726015	0.057342	0.0671713
	3.94507	0	0	0	0.00351026	0.00339525	0.0169411	0.0100343	0.00324938	0.00640233	0	0	0		3.94507	0.00364089	0	0	0	0.0447501	0.013574	0.0307157	0.0170158	0	0.00977226	0.00344232	0		3.94507	0	0	0.00364139	0	0	0.0412668	0.0146385	0.0270622	0.0072959	0.00702428	0.00362434	0		3.94507	0.00805631	0.00391666	0.0198014	0.0687804	0.0535192	0.0709031
	3.94852	0	0	0	0.00351026	0.0067905	0.0169411	0.0100343	0	0.00640233	0	0	0		3.94852	0.00364089	0	0	0	0.0447501	0.0101805	0.0273029	0.0204189	0	0.00977226	0.00344232	0		3.94852	0	0	0.00364139	0	0	0.0412668	0.0109789	0.0231962	0.0072959	0.00351214	0.00724868	0		3.94852	0.00805631	0.00391666	0.0158411	0.0611381	0.0496964	0.0709031
	3.95198	0	0	0	0.00351026	0.0067905	0.0169411	0.0100343	0	0.00640233	0	0	0		3.95198	0.00364089	0	0	0.00355964	0.0413078	0.0101805	0.02389	0.0170158	0	0.00977226	0.00344232	0		3.95198	0	0	0.00364139	0	0	0.0371401	0.00365962	0.0154641	0.0072959	0.00351214	0.00724868	0		3.95198	0.00805631	0.00391666	0.0118808	0.0611381	0.0535192	0.0634396
	3.95543	0	0	0	0.00351026	0.0067905	0.0101647	0.0100343	0	0.00640233	0	0	0		3.95543	0.00364089	0	0	0.00355964	0.0413078	0.0101805	0.0204772	0.0170158	0	0.00977226	0.00344232	0		3.95543	0	0	0.00364139	0	0	0.0371401	0	0.0154641	0.0072959	0.00351214	0.00724868	0		3.95543	0.00805631	0.00391666	0.00792054	0.057317	0.0458736	0.0634396
	3.95889	0	0	0	0.00351026	0.0067905	0.0135529	0.0100343	0	0.00640233	0	0	0		3.95889	0	0	0	0.00355964	0.0378655	0.0101805	0.0170643	0.0170158	0	0.00977226	0	0		3.95889	0	0	0.00364139	0	0	0.0330134	0	0.0154641	0.0072959	0.00351214	0.00724868	0		3.95889	0.00805631	0.00391666	0.00396027	0.057317	0.0458736	0.0522444
	3.96234	0	0	0	0.00351026	0.0067905	0.0135529	0.0100343	0	0.00320116	0	0	0		3.96234	0	0	0	0.00355964	0.0344232	0.00678699	0.0136514	0.0136126	0	0.00977226	0	0		3.96234	0	0	0.00364139	0	0	0.0330134	0	0.0193302	0.00364795	0.00702428	0.00724868	0		3.96234	0.00402815	0.00391666	0	0.0534959	0.0420508	0.0559761
	3.96579	0	0	0	0	0.0067905	0.0101647	0.0100343	0	0.00320116	0	0	0		3.96579	0	0	0	0.00355964	0.0206539	0.00678699	0.00682572	0.0102095	0	0.00325742	0	0		3.96579	0	0	0.00364139	0	0	0.0288868	0	0.0231962	0.00364795	0.00702428	0.00724868	0		3.96579	0.00805631	0.00391666	0	0.0496747	0.0496964	0.0485126
	3.96925	0	0	0	0	0.0067905	0.0101647	0.0100343	0	0	0	0	0		3.96925	0	0	0	0.00355964	0.0206539	0.00678699	0	0.0102095	0	0.00325742	0	0		3.96925	0	0	0.00364139	0	0	0.0247601	0	0.0193302	0.00364795	0.00702428	0.00724868	0		3.96925	0.00805631	0.00391666	0	0.0420325	0.057342	0.0447809
	3.9727	0	0	0	0	0.0067905	0.0101647	0.0100343	0	0	0	0	0		3.9727	0	0	0	0.00355964	0.010327	0.0101805	0	0.0102095	0	0	0	0		3.9727	0	0	0.00364139	0	0	0.0247601	0	0.0115981	0	0.0105364	0.00724868	0		3.9727	0.00402815	0.00391666	0	0.0382113	0.057342	0.0410491
	3.97616	0	0	0	0	0.00339525	0.0101647	0.00668953	0	0	0	0	0		3.97616	0	0	0	0.00711928	0.0137693	0.0101805	0	0.0102095	0	0	0	0		3.97616	0	0	0.00364139	0	0.00393422	0.0247601	0	0.00773207	0	0.0105364	0.00724868	0		3.97616	0.00402815	0.00391666	0	0.0267479	0.0496964	0.0373174
	3.97961	0	0	0	0	0.00339525	0.0101647	0.00668953	0	0	0	0	0		3.97961	0	0	0	0.0106789	0.0137693	0.0101805	0	0.0068063	0	0	0	0		3.97961	0	0	0	0	0.00393422	0.0247601	0	0.00773207	0	0.00702428	0.00362434	0		3.97961	0.00402815	0.00391666	0	0.0343902	0.0420508	0.0335857
	3.98306	0	0	0	0	0.00339525	0.0101647	0	0.00324938	0	0	0	0		3.98306	0	0	0	0.0106789	0.010327	0.00678699	0	0.0068063	0	0	0	0		3.98306	0	0	0	0	0.00393422	0.0165067	0	0.00773207	0	0.00702428	0.00362434	0		3.98306	0.00402815	0.00391666	0	0.0305691	0.0420508	0.0298539
	3.98652	0	0	0	0	0	0.00677646	0	0.00324938	0	0	0	0		3.98652	0	0	0	0.0106789	0.00688464	0.00678699	0	0	0	0	0	0		3.98652	0	0	0	0	0.00393422	0.0206334	0	0.0115981	0	0.00702428	0	0		3.98652	0.00402815	0.00391666	0	0.0305691	0.0420508	0.0261222
	3.98997	0	0	0	0	0	0.00677646	0	0.00324938	0	0	0	0		3.98997	0	0	0	0.00711928	0.00688464	0.00678699	0	0	0.00338216	0	0	0		3.98997	0	0	0	0	0.00393422	0.0165067	0	0.0115981	0.00364795	0.00702428	0	0		3.98997	0.00402815	0.00391666	0	0.0305691	0.0458736	0.0335857
	3.99343	0	0	0	0	0	0.00677646	0	0.00324938	0	0	0	0		3.99343	0	0	0	0.00711928	0.00344232	0.0033935	0	0	0.00338216	0	0	0		3.99343	0	0	0	0	0.00393422	0.00825336	0	0.0115981	0.00364795	0.00702428	0	0		3.99343	0.00402815	0.00391666	0	0.0267479	0.038228	0.0261222
	3.99688	0	0	0	0	0	0.00338823	0	0.00324938	0	0	0	0.00423355		3.99688	0	0	0	0.00711928	0.00344232	0.0033935	0	0	0.00338216	0	0	0		3.99688	0	0	0	0	0.00393422	0.00825336	0	0.0115981	0.00364795	0.00702428	0	0.00423355		3.99688	0.00402815	0.00391666	0	0.0305691	0.0420508	0.0261222
	4.00033	0	0	0	0	0	0.00338823	0	0.00324938	0	0	0	0.00423355		4.00033	0	0	0	0.00711928	0.00344232	0.0033935	0.00341286	0	0.00338216	0	0	0		4.00033	0	0	0	0	0.00393422	0.00825336	0	0.00773207	0.00364795	0.00351214	0	0.00423355		4.00033	0.00402815	0.00391666	0	0.0305691	0.0344052	0.0186587
	4.00379	0	0	0	0	0	0.00338823	0	0.00324938	0	0	0	0.00423355		4.00379	0	0	0	0.00711928	0.00688464	0.0033935	0.00341286	0	0.00338216	0	0	0		4.00379	0	0	0	0	0.00393422	0.00825336	0	0.00386603	0.00364795	0.00351214	0	0.00423355		4.00379	0	0	0	0.0267479	0.0267596	0.0186587
	4.00724	0	0	0	0	0	0.00338823	0	0.00324938	0	0	0	0.00423355		4.00724	0	0	0	0.00711928	0.00688464	0.0033935	0.00341286	0	0.00338216	0	0	0		4.00724	0	0	0	0	0.00393422	0.00825336	0	0.00386603	0.00364795	0.00351214	0	0.00423355		4.00724	0	0	0	0.0305691	0.019114	0.014927
	4.0107	0	0	0	0	0	0.00677646	0	0.00324938	0	0	0	0.00423355		4.0107	0	0	0	0.00711928	0.00688464	0	0.00341286	0	0.00338216	0	0	0		4.0107	0	0	0	0	0.00393422	0.00412668	0	0.00386603	0.00364795	0.00351214	0	0.00423355		4.0107	0	0	0	0.0305691	0.019114	0.014927
	4.01415	0	0	0.00345135	0	0	0.00677646	0.00334477	0.00324938	0	0	0	0.00423355		4.01415	0	0	0	0.00355964	0.00344232	0	0.00341286	0	0.00338216	0	0	0		4.01415	0	0	0	0	0	0.00412668	0	0.00386603	0.00364795	0.00351214	0	0.00423355		4.01415	0.00402815	0	0	0.0305691	0.019114	0.014927
	4.0176	0	0	0.00345135	0	0	0.00338823	0.00334477	0.00324938	0	0	0	0.00423355		4.0176	0	0	0	0	0.00344232	0	0.00341286	0	0.00338216	0	0	0		4.0176	0	0	0	0	0	0.00412668	0	0.00386603	0.00364795	0.00351214	0	0.00423355		4.0176	0.00402815	0.00391666	0	0.0191057	0.0152912	0.014927
	4.02106	0	0	0.00345135	0	0	0.00338823	0.00334477	0	0	0	0	0.00423355		4.02106	0	0	0	0	0.00344232	0	0.00341286	0.00340315	0.00338216	0	0	0		4.02106	0	0	0	0	0	0.00412668	0	0.00386603	0.00364795	0.00351214	0	0.00423355		4.02106	0.00402815	0.00391666	0	0.0191057	0.0152912	0.014927
	4.02451	0	0	0.00345135	0	0	0.00338823	0.00334477	0	0	0	0	0.00423355		4.02451	0	0	0	0	0.00344232	0	0.00682572	0.00340315	0.00338216	0	0	0		4.02451	0	0	0	0	0	0	0	0	0.00364795	0.00351214	0	0.00423355		4.02451	0.00402815	0.00391666	0	0.0152845	0.0152912	0.014927
	4.02797	0	0	0.00345135	0	0	0.00338823	0.00334477	0	0	0	0	0.00423355		4.02797	0	0	0	0	0.00344232	0	0.00682572	0.00340315	0	0	0	0		4.02797	0	0	0.00364139	0	0	0	0	0	0	0.00351214	0	0.00423355		4.02797	0.00402815	0.00391666	0	0.0152845	0.0076456	0.00746348
	4.03142	0	0	0.00345135	0	0	0.00338823	0.00334477	0	0	0	0	0.00423355		4.03142	0	0	0	0	0.00344232	0	0.00682572	0.00340315	0	0	0	0		4.03142	0	0	0.00364139	0	0	0	0	0	0	0.00351214	0	0.00423355		4.03142	0.00402815	0.00391666	0.00396027	0.0152845	0.0076456	0.00746348
	4.03487	0	0	0.00345135	0	0	0.00338823	0.00334477	0	0	0	0	0		4.03487	0	0	0	0	0.00344232	0	0.00682572	0.00340315	0	0	0	0		4.03487	0	0	0.00364139	0	0	0.00412668	0	0	0	0.00351214	0	0		4.03487	0.00402815	0.00391666	0.00396027	0.00764227	0.0038228	0.00746348
	4.03833	0	0	0.00345135	0	0	0.00338823	0.00334477	0	0	0	0	0		4.03833	0	0	0.00342886	0	0.00344232	0	0.00341286	0.00340315	0	0	0	0		4.03833	0	0	0.00364139	0	0	0.00412668	0	0	0	0.00351214	0	0		4.03833	0.00402815	0.00391666	0.00396027	0.0114634	0.0038228	0.00746348
	4.04178	0	0	0.00345135	0	0	0.00338823	0.00334477	0	0	0	0	0		4.04178	0	0	0.00342886	0	0	0	0.00341286	0.00340315	0	0	0	0		4.04178	0	0	0.00364139	0	0	0.00412668	0	0	0	0.00351214	0	0		4.04178	0.00402815	0.00391666	0.00396027	0.0114634	0.0038228	0.0111952
	4.04524	0	0	0.00690269	0	0	0.00338823	0.00334477	0	0	0	0	0		4.04524	0	0	0.00342886	0	0	0	0.00341286	0.00340315	0	0	0	0		4.04524	0	0	0.00364139	0	0	0.00412668	0	0.00386603	0	0.00351214	0	0		4.04524	0.00402815	0.00391666	0.00396027	0.00764227	0.0038228	0.0111952
	4.04869	0	0	0.00690269	0	0	0	0.00334477	0	0	0	0	0		4.04869	0	0	0.00342886	0	0	0	0.00341286	0.00340315	0	0	0	0		4.04869	0	0	0.00364139	0	0	0.00412668	0	0.00386603	0	0	0	0		4.04869	0.00402815	0.00391666	0.00396027	0.0114634	0.0038228	0.0111952
	4.05214	0	0	0.00345135	0	0	0	0	0	0	0	0	0		4.05214	0	0	0.00342886	0	0	0	0.00341286	0.00340315	0	0	0	0		4.05214	0	0	0.00364139	0	0	0.00412668	0	0.00386603	0	0	0	0		4.05214	0	0.00391666	0.00396027	0.0152845	0.0038228	0.0111952
	4.0556	0	0	0.00345135	0	0	0	0	0	0	0	0	0		4.0556	0	0	0.00342886	0	0	0	0.00341286	0.00340315	0	0	0	0		4.0556	0	0	0.00364139	0	0.00393422	0.00412668	0	0.00386603	0	0	0	0		4.0556	0	0	0.00396027	0.0152845	0.0038228	0.0111952
	4.05905	0	0	0.00345135	0	0	0	0	0	0	0	0	0		4.05905	0	0	0.00342886	0	0	0	0.00341286	0	0	0	0	0		4.05905	0	0	0.00364139	0	0.00393422	0.00412668	0	0.00386603	0	0	0	0		4.05905	0	0	0.00396027	0.0152845	0	0.00746348
	4.06251	0	0	0.00345135	0	0	0	0	0	0	0	0	0		4.06251	0	0	0.00342886	0	0	0	0	0	0	0	0	0		4.06251	0	0	0.00364139	0	0.00393422	0.00412668	0	0.00386603	0	0	0	0		4.06251	0	0	0.00396027	0.0152845	0	0.00373174
[truncated: 41 more rows]
[truncated: 6 more columns]

## Sheet: Figure 3D,G
		OptoCAR Pulse Replicate Experiment #1 : Time (min)														OptoCAR Pulse Replicate Experiment #2 : Time (min)														OptoCAR Pulse Replicate Experiment #3 : Time (min)
[truncated: 505 more rows]

## Sheet: Figure 4C,D
	Time (min)	FOS[Total] (au)				Time (min)	p-FOS[S32] (au)
[truncated: 7 more rows]

[truncated: 13 more sheets: Figure 4G-I, Figure 5, Figure 6B,C, Figure 6E,F, Figure 7C, Figure 7D, Figure 7E, Figure EV1G,H, Figure EV2, Figure EV3C-E, Figure EV4B,C,E, Figure EV4G,H, Figure EV4J,K]
