# Supplementary material for: Quantifying persistence in the T‐cell signaling network using an optically controllable antigen receptor
Source: Mol Syst Biol. 2021 May 14;17(5):e10091. doi: 10.15252/msb.202010091 (PMC8120804; doi:10.15252/msb.202010091)
Supplement: Supplementary file 5 — Movie EV1 [file MSB-17-e10091-s006.zip › Movie_EV1_Readme.txt]

Movie EV1. Dynamics of light-induced dissociation of OptoCAR.

Movie showing the membrane-bound form of the OptoCAR expressed in HEK293T cells being reversibly dissociated from extracellular domain by single-cell illumination (white box). The intracellular part of the OptoCAR used in this experiment was not myristoylated so it localized to the cytoplasm on dissociation, to aid visualization of OptoCAR dissociation.
