# Supplementary material for: Quantifying persistence in the T‐cell signaling network using an optically controllable antigen receptor
Source: Mol Syst Biol. 2021 May 14;17(5):e10091. doi: 10.15252/msb.202010091 (PMC8120804; doi:10.15252/msb.202010091)
Supplement: Supplementary file 6 — Movie EV2 [file MSB-17-e10091-s004.zip]

Archive with 2 entries (2 files):
- Movie_EV2_Readme.txt
- OptoCARms_Movie_EV2.mp4
