# Supplementary material for: Quantifying persistence in the T‐cell signaling network using an optically controllable antigen receptor
Source: Mol Syst Biol. 2021 May 14;17(5):e10091. doi: 10.15252/msb.202010091 (PMC8120804; doi:10.15252/msb.202010091)
Supplement: Supplementary file 6 — Movie EV2 [file MSB-17-e10091-s004.zip › Movie_EV2_Readme.txt]

Movie EV2. NFAT-mediated GFP expression in a single cell conjugate.

Movie following a single J.NFAT cell expressing the OptoCAR (red channel) initiating contact with a Raji-FRBEx cell (blue channel) and becoming activated, quantified by the increased GFP fluorescence (green channel) mediated by NFAT transcriptional activity. During the movie, the T cell engages with an alternative Raji-FRBEx cell but never becomes dissociated at any point. The C450G variant of the OptoCAR was used, which is unresponsive to light modulation, so that GFP imaging did not disrupt receptor signaling. Timestamps show hours elapsed.
