# Supplementary material for: Quantifying persistence in the T‐cell signaling network using an optically controllable antigen receptor
Source: Mol Syst Biol. 2021 May 14;17(5):e10091. doi: 10.15252/msb.202010091 (PMC8120804; doi:10.15252/msb.202010091)
Supplement: Supplementary file 7 — Movie EV3 [file MSB-17-e10091-s001.zip › Movie_EV3_Readme.txt]

Movie EV3. Effect of graded illumination of OptoCAR-T cell conjugates on downstream output.

A sequence of histograms of either NFAT-mediated GFP expression (left panel) or CD69 downregulation (right panel) from OptoCAR T cell conjugates under continuous illumination at varying intensity (blue scale bar). These distributions were used to build the density plots in Fig EV5D. 
