# Supplementary material for: Quantifying persistence in the T‐cell signaling network using an optically controllable antigen receptor
Source: Mol Syst Biol. 2021 May 14;17(5):e10091. doi: 10.15252/msb.202010091 (PMC8120804; doi:10.15252/msb.202010091)
Supplement: Supplementary file 8 — Movie EV4 [file MSB-17-e10091-s008.zip › Movie_EV4_Readme.txt]

Movie EV4. Effect of high-resolution graded illumination of OptoCAR-T cell conjugates on NFAT-mediated GFP expression.

A sequence of histograms of NFAT-mediated GFP expression from OptoCAR T cell conjugates under continuous illumination at varying intensity (blue scale bar). These distributions were used to build the density plot in Fig EV5E. 
